# Supplementary material for: Leonurine Inhibits Hepatic Lipid Synthesis to Ameliorate NAFLD via the ADRA1a/AMPK/SCD1 Axis
Source: Int J Mol Sci. 2024 Oct 9;25(19):10855. doi: 10.3390/ijms251910855 (PMC11476755; doi:10.3390/ijms251910855)
Supplement: Supplementary file 1 [file ijms-25-10855-s001.zip]

Archive with 7 entries (5 files):
- Abbreviations.pdf
- FPKM calculation formula & Figure S1.pdf
- Transcriptomics Supplementary Material/
- Transcriptomics Supplementary Material/DEGs in NC group vs M group and M group vs LH group..xlsx
- Transcriptomics Supplementary Material/Differential gene information by transcriptomics/
- Transcriptomics Supplementary Material/Differential gene information by transcriptomics/M_vs_LH.diff.annot.xlsx
- Transcriptomics Supplementary Material/Differential gene information by transcriptomics/N_vs_M.diff.annot.xlsx
