# Supplementary material for: Leonurine Inhibits Hepatic Lipid Synthesis to Ameliorate NAFLD via the ADRA1a/AMPK/SCD1 Axis
Source: Int J Mol Sci. 2024 Oct 9;25(19):10855. doi: 10.3390/ijms251910855 (PMC11476755; doi:10.3390/ijms251910855)
Supplement: Supplementary file 1 [file ijms-25-10855-s001.zip › Transcriptomics Supplementary Material/DEGs in NC group vs M group and M group vs LH group..xlsx]

## Sheet: Sheet1
Gene Names	N vs M	M vs LH
Hsd17b6	down	down
Gm15441	down	down
Col3a1	up	up
Serpinh1	down	down
Klhdc7a	down	down
Fcer2a	down	down
Igfbp1	up	up
Gm5524	up	up
Fkbp5	down	down
Mt1	up	up
Gm31333	up	up
Cbx8	down	down
1810019D21Rik	up	up
Pcp4l1	down	down
Osbpl5	down	down
Slc17a8	down	down
Arhgef39	down	down
Gm14964	down	down
Fos	up	up
Sms	down	down
