# Supplementary material for: Leonurine Inhibits Hepatic Lipid Synthesis to Ameliorate NAFLD via the ADRA1a/AMPK/SCD1 Axis
Source: Int J Mol Sci. 2024 Oct 9;25(19):10855. doi: 10.3390/ijms251910855 (PMC11476755; doi:10.3390/ijms251910855)
Supplement: Supplementary file 1 [file ijms-25-10855-s001.zip › Transcriptomics Supplementary Material/Differential gene information by transcriptomics/M_vs_LH.diff.annot.xlsx]

## Sheet: Sheet1
FF1_fpkm	FF11_fpkm	FF12_fpkm	FF3_fpkm	FF6_fpkm	FF8_fpkm	LH1_fpkm	LH2_fpkm	LH3_fpkm	LH4_fpkm	LH7_fpkm	LH8_fpkm	M1_fpkm	M12_fpkm	M13_fpkm	M15_fpkm	M2_fpkm	M3_fpkm	N10_fpkm	N11_fpkm	N17_fpkm	N18_fpkm	N8_fpkm	N9_fpkm	FF1_count	FF11_count	FF12_count	FF3_count	FF6_count	FF8_count	LH1_count	LH2_count	LH3_count	LH4_count	LH7_count	LH8_count	M1_count	M12_count	M13_count	M15_count	M2_count	M3_count	N10_count	N11_count	N17_count	N18_count	N8_count	N9_count	chr	start
41.38	11.65	14.63	33.21	12.46	32.59	7.55	15.76	11.1	19.37	12.34	5.78	50.79	15.97	31.49	31.6	30.18	25.89	26.17	16.11	18.11	13.17	23.88	46.85	686	174	199	575	166	469	115	274	206	310	202	89	763	228	465	474	432	417	360	253	289	264	355	708	4	133280687
25.84	13.04	8.14	23.2	18.12	13.08	10.9	13.02	7.36	12.58	16.37	5.93	20.72	27.49	23.22	22.57	25.66	9.59	1.93	1.83	2.12	2.29	1.31	3.33	596	271	154	559	336	262	231	315	190	280	373	127	433	546	477	471	511	215	37	40	47	64	27	70	10	127826805
11.47	6.2	8.23	17.69	9.31	6.68	3.82	4.76	2.67	2.46	4.43	3.88	9.26	6.2	10.09	8.29	6.37	5.49	0.93	6.84	7.54	10.79	0.43	0.38	503	245	296	810	328	254	154	219	131	104	192	158	368	234	394	329	241	234	34	284	318	572	17	15	7	45354512
1.3	0.61	0.58	0.62	0.87	0.75	0.42	0.77	0.25	0.34	0.52	0.11	1.03	0.84	0.82	0.67	0.84	0.76	1.07	0.6	0.38	0.51	1.17	0.91	200	85	73	100	108	100	59	125	43	50	79	15	144	111	113	93	111	114	136	87	57	94	161	127	6	58909075
194.28	71.01	114.67	134.88	98.22	81.85	11.71	11.81	12.81	12.28	7.14	7.33	2.79	3.83	2.79	3.96	0.42	1.38	0.59	0.22	0.21	0.27	0.5	1.34	4769	1570	2309	3458	1938	1744	264	304	352	291	173	167	62	81	61	88	9	33	12	5	5	8	11	30	3	96463081
0.67	0.2	0.15	0.37	0.23	0.05	1.71	3.06	2.67	3.01	1.39	1.12	0.52	0.38	0.41	0.52	0.47	0.78	0.42	1.06	0.74	1.35	0.87	1.79	33	9	6	19	9	2	77	157	146	142	67	51	23	16	18	23	20	37	17	49	35	80	38	80	10	84967564
2.3	1.25	3.81	2.24	1.52	2.13	1.51	0.94	1.33	0.61	1.58	0.92	3.53	2	2.3	1.93	1.76	1.58	0.57	0.5	1.13	0.89	0.48	0.61	331	162	449	336	176	266	199	141	214	84	224	123	460	248	294	251	219	220	68	68	156	155	62	80	1	45350698
1.42	0.64	0.84	1.18	0.69	0.76	0.85	1.64	1.1	0.91	1.47	0.83	1.46	1.89	1.82	1.87	1.8	1.66	0.43	1.41	1.2	1.68	1.08	0.91	177	72	86	153	69	82	97	214	153	109	181	96	164	202	202	211	193	200	44	166	144	252	120	103	3	41510166
5.41	2.71	2.48	4	2.73	2.86	6.68	13.69	4.04	8.31	9.82	5.17	17.51	12.07	9.53	10.95	11.99	10.83	5.66	8.59	10.04	7.29	9.47	12.85	540	243	203	417	219	248	612	1432	451	800	967	479	1582	1036	846	988	1032	1049	468	811	964	879	847	1168	9	20681346
4.08	2.23	5.62	7.28	3.02	2.32	1.95	2.5	2.07	1.53	4.33	1.63	5.49	4.67	3.23	4.14	2.85	3.71	0.98	2.01	1.63	1.43	1.53	1.1	146	72	165	272	87	72	64	94	83	53	153	54	178	144	103	134	88	129	29	68	56	62	49	36	7	98994583
8.59	5.89	4.25	8.82	6.87	4.45	2.56	5.42	2.66	3.22	4	3.08	6.83	3.69	5.66	5.71	7.56	8.22	2.19	8.9	4.52	4.13	3.29	2.63	387	239	157	415	249	174	106	256	134	140	178	129	279	143	227	233	294	360	82	380	196	225	133	108	11	98658758
4.02	2.7	3.15	4.33	4.09	3.93	1.09	2	1.04	2.32	2.67	1.05	3.19	2.12	2.07	2.5	4.38	3.45	1.96	3.4	2.56	2.29	1.95	3.24	314	190	202	354	257	267	78	164	91	175	206	76	226	143	144	177	296	262	127	252	193	217	137	231	10	86541675
1.84	1.12	0.82	2.1	0.5	0.84	1.06	0.61	0.8	0.43	1.01	0.21	1.92	1.38	1.34	1.1	1.02	1.16	0.17	0.16	0.41	1.76	0.35	0.58	210	115	77	251	46	83	111	73	103	47	114	22	199	136	136	114	101	129	16	17	45	243	36	60	4	139687531
18.4	16.04	10.98	13.96	4.4	9.25	3.09	4.91	12.73	3.85	4.17	1.49	2.68	1.04	0.44	0.69	0.97	0.98	0.96	1.09	1.33	0.69	0.43	0.34	946	743	463	750	182	413	146	265	733	191	212	71	125	46	20	32	43	49	41	53	66	43	20	16	6	5483351
3.42	0.95	1.25	2.45	1.61	0.67	1.57	2.6	1.87	2.2	1.46	0.66	2.64	3.54	2.85	3.15	2.26	2.46	0.59	2.09	2.13	5.1	0.52	1.55	140	35	42	105	53	24	59	112	86	87	59	25	98	125	104	117	80	98	20	81	84	253	19	58	10	80538018
0	0	0	0.04	0	0	0.1	0.9	0.48	1.76	0.32	0.14	0	0	0	0	0	0	0.49	0	0	0	0.15	0	0	0	0	1	0	0	2	21	12	38	7	3	0	0	0	0	0	0	9	0	0	0	3	0	19	46124124
15.09	4.54	3.64	11.62	6.98	8.49	5.24	9.21	6.68	7.44	6.28	4.19	11.42	14.53	5.11	6.19	16.68	10.73	9.21	22.85	34.03	31.93	10.51	16.98	1226	332	243	986	456	599	391	785	608	584	504	316	841	1017	370	455	1170	847	621	1759	2662	3138	766	1258	10	93324630
2.28	0.44	0.33	2.68	0.72	1.58	0.73	0.64	0.9	0.76	0.49	0.56	2.15	2.12	1.02	1.34	1.13	1.03	1.28	1.57	1.26	0.85	0.95	1.13	75	13	9	92	19	45	22	22	33	24	16	17	64	60	30	40	32	33	35	49	40	34	28	34	13	64396514
0.15	0.39	0.13	0.11	0.05	0.36	0.05	0	0.02	0	0.04	0.12	0.12	0.18	0.1	0.44	0.87	0.5	0	0	0	0	0	0	7	16	5	5	2	14	2	0	1	0	2	5	5	7	4	18	34	22	0	0	0	0	0	0	8	3731737
17.33	8.7	5.73	12.52	5.24	10.63	34.41	25.91	25.24	61.74	49.28	15.29	29.25	12.06	7.39	10.54	9.28	9.49	56.02	176.3	210.61	156.22	27.91	82.42	387	175	105	292	94	206	706	607	631	1331	1087	317	592	232	147	213	179	206	1038	3730	4527	4220	559	1678	11	7147782
0.3	0.06	0.27	0.17	0.18	0.06	0.13	0.37	0.32	0.31	0.55	0.31	0.17	0.08	0.04	0.09	0.04	0.03	0.03	0	0.06	0.28	0.03	0.01	38	7	28	23	18	7	15	50	46	38	69	37	20	9	4	10	4	4	3	0	7	43	3	1	14	66872700
1.5	0.19	0.75	1.73	1.02	0.94	0.93	1.24	0.88	0.6	1.07	0.7	1.51	1.15	1.65	2.15	2.37	1.54	0.21	0.32	0.11	0.82	0.3	0.52	44	5	18	53	24	24	25	38	29	17	31	19	40	29	43	57	60	44	5	9	3	29	8	14	1	27923127
2.75	0.66	1.1	2.33	0.77	1.39	2.7	6.2	7.36	4.19	7.78	2.76	3.58	1.03	1.64	2.65	1.62	1.09	2.69	8.44	5.07	6.76	1.05	2.71	382	83	125	338	86	167	344	901	1143	561	1065	355	450	123	202	332	194	147	309	1108	677	1134	130	342	17	28618068
0.39	0.12	0.07	0.29	0.06	0.19	0.36	0.31	0.17	0.38	0.18	0.22	0.1	0.04	0.03	0.06	0.08	0.07	0.09	0.08	0.03	0.15	0.12	0.23	60	17	9	47	7	25	51	50	29	56	28	32	14	5	4	9	11	11	11	12	5	27	16	32	5	130398296
144.55	43.81	53.2	91.98	24.9	96.2	6.35	18.34	13.99	16.01	21.12	8.22	6.36	10.02	1.9	3.99	4.3	3.32	4.39	4.73	1.27	1.64	2.45	3.17	8297	2265	2505	5514	1149	4793	335	1104	899	887	1197	438	331	495	97	207	213	185	209	257	70	114	126	166	12	84056264
79.78	42.71	82.5	98.74	29.52	46.27	251.22	211.81	542.92	307.18	423.5	48.29	155.85	63.26	46.27	59.71	82.32	42.25	366.21	1867.75	2248.18	3544.75	469.14	1032.2	1456	702	1235	1882	433	733	4211	4054	11090	5411	7633	818	2577	994	752	986	1297	749	5544	32287	39484	78235	7678	17170	8	94905710
0.1	0.06	0.11	0.08	0	0	0.05	0.03	0.06	0	0	0.02	0.1	0.08	0.18	0.22	0.13	0.14	0.04	0.05	0.01	0.02	0.16	0.06	11	6	10	10	0	0	5	4	8	0	0	2	10	8	18	23	13	16	4	5	1	3	16	6	X	142585227
4.62	1.96	1.34	5.29	8.44	6.12	22.48	27.74	16.78	43.31	24.18	10.16	18.45	43.19	23.27	44.87	40.94	50.07	26.47	53.95	58.12	79.62	35.59	71.12	173	66	41	207	254	199	773	1089	703	1565	894	353	626	1392	776	1520	1323	1821	822	1913	2094	3605	1195	2427	15	6474808
2.73	1.49	2.59	3.81	1.83	2.39	2.62	2.87	1.25	1.89	2.22	1.48	2.4	3.26	5.52	3.1	3.35	2.08	0.87	1.92	2.81	4.78	1.25	1.3	163	80	127	238	88	124	144	180	84	109	131	82	130	168	294	168	173	121	43	109	162	346	67	71	11	72342464
1.83	1.62	1.91	1.94	5.05	1.38	0.66	1.08	0.95	0.27	0.95	0.31	1.23	0.58	2.42	1.37	2.32	1.01	0.18	0.62	0.77	1.44	0.56	0.48	84	67	72	93	186	55	28	52	49	12	43	13	51	23	99	57	92	45	7	27	34	80	23	20	12	29189166
2.26	0.66	1.03	2.75	0.57	1.54	0.99	4.18	2.24	1.29	1.9	0.58	0.8	0.57	0.6	0.69	0.53	0.51	0.51	1.49	1.35	1.49	0.46	0.81	270	71	101	343	55	159	108	523	299	149	224	64	86	59	64	74	55	59	50	168	155	215	49	88	X	94978941
2.52	1.81	2.08	4.69	2.03	0.77	2.99	1.63	3.78	3.23	3.08	0.64	3.69	5.34	6.33	4.68	6.53	2.37	0.27	2.98	1.31	9.7	0.41	2.77	34	22	23	66	22	9	37	23	57	42	41	8	45	62	76	57	76	31	3	38	17	158	5	34	15	82577772
1.9	2	1.13	0.75	0.12	0.67	0.42	0.23	0.57	0.3	0.84	0.16	1.66	0.9	0.82	1.02	1.52	0.65	0.65	0.26	0.66	0.64	0.54	0.64	39	37	19	16	2	12	8	5	13	6	17	3	31	16	15	19	27	13	11	5	13	16	10	12	18	53539404
0.16	0.59	0.33	1.69	2.4	1.36	0.64	0.05	0.38	1	0.6	0.46	1	3.17	0.42	1.66	1.86	1.98	1.16	0.68	0.11	1.81	1.61	1.94	3	10	5	33	36	22	11	1	8	18	11	8	17	51	7	28	30	36	18	12	2	41	27	33	2	52257075
0.43	0.25	0.57	1.25	0.37	0.3	0.47	1.13	0.88	1	1.15	0.5	0.39	0.35	0.06	0.29	0.22	0.17	0.47	0.8	0.69	1.35	0.46	0.14	23	12	25	70	16	14	23	64	53	52	61	25	19	16	3	14	10	9	21	41	36	88	22	7	11	118927131
0.55	0.34	0.77	0.65	0.19	0.23	0.11	0	0.23	0.05	0.48	0.14	1.06	0.73	0.23	0.42	0.82	0.52	0	0.19	0.71	0.52	0.11	0.33	22	12	25	27	6	8	4	0	10	2	19	5	38	25	8	15	28	20	0	7	27	25	4	12	1	85644804
497.15	354.82	14.21	23.18	480.93	365.11	31.73	68.59	19.11	101.14	75.18	12.35	274.75	535.2	15.03	645.39	30.79	204.8	227.8	185	374.24	1703.21	52.55	260.27	10063	6469	236	490	7825	6415	590	1456	433	1976	1503	232	5039	9327	271	11820	538	4027	3825	3547	7290	41694	954	4802	4	61256022
18.49	11.73	17.33	23.06	36.69	7.91	15.29	15.61	8.85	15.14	9.54	17.02	17.44	16.46	33.36	21.65	32.89	18.9	2.44	16.31	15	32.47	8.44	10.38	420	240	323	547	670	156	319	372	225	332	214	359	359	322	675	445	645	417	46	351	328	892	172	215	8	106862032
1.54	1.1	0.64	2.42	1.13	0.66	1.44	0.89	0.81	1.72	1.14	0.88	2.89	1.54	2.03	1.35	2.74	0.84	0.45	2.01	2.04	3.97	0.69	1.13	127	82	43	208	75	47	109	77	75	137	93	67	216	109	149	101	195	67	31	157	162	396	51	85	11	55095176
0.55	0.13	0.18	0.41	0.26	0.3	0.38	0.3	0.48	0.38	0.36	0.13	0.94	0.55	0.46	0.74	0.33	0.59	0.21	0.53	0.42	1.13	0.6	0.55	42	9	11	33	16	20	27	24	41	28	27	9	65	36	31	51	22	44	13	38	31	104	41	38	16	23338960
1.78	0.43	0.79	2.86	0.81	1.25	11.83	9.04	12.22	4.93	8.11	2.61	3.73	1.96	1.41	4.59	2.16	0.27	0	0.64	0.18	1.43	0.29	0.28	41	9	15	69	15	25	251	219	316	110	185	56	78	39	29	96	43	6	0	14	4	40	6	6	1	171000831
3110.32	4172.8	4079.22	3333.79	7044.73	7609.81	3413.35	2819.91	2878.25	2428.55	1869.78	2957.98	2552.03	5435.55	5693.9	5993.19	4497.46	2538.04	5698.15	3351.68	2883.27	1030.3	2130.93	2644.51	22413	27084	24113	25090	40806	47600	22592	21312	23215	16892	13307	19787	16663	33723	36542	39076	27979	17767	34062	22878	19995	8979	13771	17370	1	24654787
1.34	0.54	1.02	1.64	0.52	0.99	2.62	3.16	3.5	3.9	2.55	0.69	1	0.69	0.96	1.17	0.88	1.14	1.54	1.2	1.42	1.39	0.47	0.73	86	31	54	110	27	55	155	213	252	242	162	41	58	38	55	68	49	71	82	73	88	108	27	43	13	5911481
0.31	0	0.04	0.18	0.11	0.18	0	0.07	0.15	0	0.24	0.18	0.19	0.7	0.13	0.27	0.6	1.06	0.06	0	0	0	0.13	0.13	18	0	2	11	5	9	0	4	10	0	14	10	10	35	7	14	30	60	3	0	0	0	7	7	19	36591452
0.94	0.03	0.56	3.94	0.66	0.7	6.81	12.42	5.61	3.7	1.88	0.37	0.75	0.4	1.19	1.17	0.53	0.11	0.13	0.25	0.38	0.18	0.22	0.05	68	2	33	296	38	44	450	938	452	257	134	25	49	25	76	76	33	8	8	17	26	16	14	3	7	143242499
0.85	0.34	1.04	1.23	0.77	0.67	1.65	5.23	2.3	3.13	4.26	3.58	1.82	1.76	1.43	0.64	1.41	0.85	0.51	0.69	0.12	0.16	0.48	0.81	59	21	59	89	43	40	105	379	178	209	291	230	114	105	88	40	84	57	29	45	8	13	30	51	10	89409882
1.1	0.23	1.37	1.47	0.32	0.74	0.08	0	0.14	0.11	0.34	0	0.37	0.36	0.34	0.25	0.47	0.6	0	0.08	0	0.04	0	0.03	43	8	44	60	10	25	3	0	6	4	13	0	13	12	12	9	16	23	0	3	0	2	0	1	4	43496142
1.45	0	2.02	0	0	0	1.58	3.36	0.19	1.72	4.83	0.22	0	0	0	0.23	0	0	0	1.53	1.94	1.03	0.93	0	7	0	8	0	0	0	7	17	1	8	23	1	0	0	0	1	0	0	0	7	9	6	4	0	11	103770741
3.36	0.41	0.79	3	0.4	1.54	2.56	6.15	4.36	3.58	4.38	1.84	1.68	2.25	1.45	1.42	1.01	0.52	1.83	4.18	1.53	5.37	0.92	1.92	73	8	14	68	7	29	51	140	106	75	94	37	33	42	28	28	19	11	33	86	32	141	18	38	17	34820065
1.62	0.6	2.3	1.81	2.01	1.86	0.98	1.2	1.28	2.14	1.27	0.58	3.57	2.4	2.82	4.87	1.77	0.83	0	2.66	0.09	2.38	0.4	0.69	18	6	21	21	18	18	10	14	16	23	14	6	36	23	28	49	17	9	0	28	1	32	4	7	19	6580741
0.31	0.04	0.05	0.22	0.11	0.04	1.21	2.35	2.02	1.62	1.14	1.1	1	0.15	0.48	0.11	0.67	0.52	0.81	1.21	1.37	0.96	0.68	0.96	24	3	3	18	7	3	86	191	175	121	87	79	70	10	33	8	45	39	52	89	102	90	47	68	9	48565597
3.48	2.45	3.96	2.14	0.33	6.12	2.02	0.94	1.19	1.68	1.29	0.44	1.54	1.25	3.68	1.83	7.06	0.99	0.66	0.89	1.9	2.5	0.78	0.54	120	76	112	77	9	183	64	34	46	56	44	14	48	37	113	57	210	33	19	29	63	104	24	17	12	85520664
0.13	0.25	0.18	0.65	0.47	0.34	0.1	0.16	0.07	0.18	0.28	0.17	0.41	0.23	0.52	0.15	0.54	0.27	0.37	0.2	0.21	0.5	0.32	0.53	12	20	13	61	34	27	8	15	7	16	25	14	34	18	42	12	42	24	28	17	18	55	26	44	10	74872890
0.42	0.28	0.31	1	0.44	0.19	1.78	2.18	1.42	1.67	1.61	1.03	0.75	0.73	0.58	0.85	0.27	0.5	0.93	1.87	0.92	2.04	0.47	0.69	18	11	11	45	15	7	70	98	68	69	68	41	29	27	22	33	10	21	33	76	38	106	18	27	11	98239230
701.03	212.28	324.86	677.06	230.77	288.88	172.97	129.36	164.03	82.53	136.34	54.94	430.47	116.97	235.68	373.56	89.46	185.71	47.34	218.58	204.19	294.16	108.49	80.86	50229	13700	19094	50665	13291	17967	11383	9721	13155	5708	9648	3654	27947	7216	15039	24218	5534	12926	2814	14835	14080	25490	6971	5281	19	44382894
8.86	7.27	7.35	1.97	8.14	4.29	4.75	6.24	1.61	3.99	3.51	2.63	10.06	8.35	2.59	9.22	5.35	6.34	3.71	0	0	0.21	1.43	0	69	51	47	16	51	29	34	51	14	30	27	19	71	56	18	65	36	48	24	0	0	2	10	0	4	61526529
0.58	0.65	0.29	0.85	0.13	0.2	1.75	2.22	1.62	1.63	1.39	1.37	6.47	1.47	0.46	2.69	22.86	13.15	1.45	1.77	3.95	2.12	1.34	22.51	17	17	7	26	3	5	47	68	53	46	40	37	171	37	12	71	576	373	35	49	111	75	35	599	10	75729247
0.58	0.64	0.81	1.13	0.66	0.64	0.15	0.25	0.16	0.14	0.43	0.02	0.71	0.21	0.87	0.32	0.21	0.69	0.24	0	0.69	0.2	0.15	0.12	26	26	30	53	24	25	6	12	8	6	19	1	29	8	35	13	8	30	9	0	30	11	6	5	7	126007622
1.06	0.59	0.78	0.63	0.62	0.17	0.31	0.55	0.42	0.2	0.46	0.26	0.97	0.51	0.59	0.46	0.43	0.55	0.04	0.41	0.18	0.57	0.1	0.16	93	47	56	58	44	13	25	51	41	17	40	21	77	39	46	37	33	47	3	34	15	61	8	13	X	156226851
[truncated: 12 more columns]
