# Supplementary material for: Leonurine Inhibits Hepatic Lipid Synthesis to Ameliorate NAFLD via the ADRA1a/AMPK/SCD1 Axis
Source: Int J Mol Sci. 2024 Oct 9;25(19):10855. doi: 10.3390/ijms251910855 (PMC11476755; doi:10.3390/ijms251910855)
Supplement: Supplementary file 1 [file ijms-25-10855-s001.zip › Transcriptomics Supplementary Material/Differential gene information by transcriptomics/N_vs_M.diff.annot.xlsx]

## Sheet: Sheet1
FF1_fpkm	FF11_fpkm	FF12_fpkm	FF3_fpkm	FF6_fpkm	FF8_fpkm	LH1_fpkm	LH2_fpkm	LH3_fpkm	LH4_fpkm	LH7_fpkm	LH8_fpkm	M1_fpkm	M12_fpkm	M13_fpkm	M15_fpkm	M2_fpkm	M3_fpkm	N10_fpkm	N11_fpkm	N17_fpkm	N18_fpkm	N8_fpkm	N9_fpkm	FF1_count	FF11_count	FF12_count	FF3_count	FF6_count	FF8_count	LH1_count	LH2_count	LH3_count	LH4_count	LH7_count	LH8_count	M1_count	M12_count	M13_count	M15_count	M2_count	M3_count	N10_count	N11_count	N17_count	N18_count	N8_count	N9_count	chr	start
79.78	42.71	82.5	98.74	29.52	46.27	251.22	211.81	542.92	307.18	423.5	48.29	155.85	63.26	46.27	59.71	82.32	42.25	366.21	1867.75	2248.18	3544.75	469.14	1032.2	1456	702	1235	1882	433	733	4211	4054	11090	5411	7633	818	2577	994	752	986	1297	749	5544	32287	39484	78235	7678	17170	8	94905710
132.77	41.55	64.43	169.26	37.06	47.3	163.82	98.48	138.14	65.64	91.95	46.83	225.56	69.47	63.25	101.45	48.35	66.31	3.01	6.86	7.54	13.82	4.55	7.55	1756	495	699	2338	394	543	1990	1366	2045	838	1201	575	2703	791	745	1214	552	852	33	86	96	221	54	91	15	78810925
60.13	40.24	66.85	68.24	47.24	41.94	21.9	7.77	18.95	2.79	18.92	12.19	30.53	12.73	13.86	18.4	8.03	3.37	0	0.19	0.06	0.07	0.09	0.02	3034	1829	2767	3596	1916	1837	1015	411	1070	136	943	571	1396	553	623	840	350	165	0	9	3	4	4	1	7	26631056
25.84	13.04	8.14	23.2	18.12	13.08	10.9	13.02	7.36	12.58	16.37	5.93	20.72	27.49	23.22	22.57	25.66	9.59	1.93	1.83	2.12	2.29	1.31	3.33	596	271	154	559	336	262	231	315	190	280	373	127	433	546	477	471	511	215	37	40	47	64	27	70	10	127826805
18.14	3.95	1.44	21.06	6.63	4.44	8.22	57.9	18.59	69.35	6	0.56	18.14	22.62	7.4	23.57	6.86	19.51	0	0	0	0.06	0.25	0.16	245	48	16	297	72	52	102	820	281	904	80	7	222	263	89	288	80	256	0	0	0	1	3	2	10	79726687
422.33	55.07	58.37	349.68	41.29	59.61	29.33	33.45	58.43	11.86	19.47	4.49	33.72	8.89	6.88	21.72	6.95	6.05	0	0.06	0.13	0	0	0.13	6897	810	782	5964	542	845	440	573	1068	187	314	68	499	125	100	321	98	96	0	1	2	0	0	2	18	67476674
17.33	8.7	5.73	12.52	5.24	10.63	34.41	25.91	25.24	61.74	49.28	15.29	29.25	12.06	7.39	10.54	9.28	9.49	56.02	176.3	210.61	156.22	27.91	82.42	387	175	105	292	94	206	706	607	631	1331	1087	317	592	232	147	213	179	206	1038	3730	4527	4220	559	1678	11	7147782
78.53	40.31	42.4	67.19	31.18	42.66	23.5	21.51	25.42	11.68	28.83	10.26	24.79	23.04	9.2	17.74	14.72	11.9	2.38	3.63	2.35	2.08	1.63	1.84	4129	1909	1829	3690	1318	1947	1135	1186	1496	593	1497	501	1181	1043	431	844	668	608	104	181	119	132	77	88	5	17986688
5.01	1.87	3.42	6.99	2.42	2.39	13.07	8.94	7.45	5.68	5.16	2.19	13.92	6.07	10.76	11.74	7.5	5.73	0.68	1.55	0.58	2.11	1.06	1.18	116	39	65	169	45	48	278	217	193	127	118	47	292	121	222	246	150	129	13	34	13	59	22	25	7	123061514
0.42	0.36	0.21	0.14	0.37	1.32	0.27	0.07	0.25	0.13	0.18	0	0	0.2	0.11	0.19	0.2	0.26	0.81	5.19	5.16	6.17	1.78	6.93	17	13	7	6	12	46	10	3	11	5	7	0	0	7	4	7	7	10	27	197	199	299	64	253	6	7675169
17.25	8.35	9.75	16.35	5.95	7.4	4.99	8.21	7.51	5.94	6.85	2.87	6.36	6.56	2.95	6.33	4.06	4.04	0.49	0.81	0.28	1.57	0.67	0.54	1482	646	687	1467	411	552	394	740	722	493	581	229	495	485	226	492	301	337	35	66	23	163	52	42	6	124407540
267.05	114.11	150.11	265.1	144.46	180.75	158.45	144.47	156.86	131.59	201.85	84.93	187.48	194.97	124.7	184.3	160.23	126.47	35.84	72.33	75.7	85.71	47.11	60.36	12485	4805	5757	12944	5429	7335	6804	7084	8208	5938	9320	3686	7942	7848	5192	7796	6467	5744	1390	3203	3406	4846	1975	2572	15	34484167
5.88	2.2	3.18	5.07	2.45	3.02	5.41	5.28	7.59	2.88	5.77	2.62	6.21	4.92	4.09	4.56	3.42	2.01	0.64	1.57	1.24	2.02	0.95	0.98	1019	343	452	918	342	455	862	961	1474	482	988	421	976	735	631	716	512	338	92	258	207	423	148	155	10	125055139
1597.35	633.56	1003.14	1263.31	821.04	1063.32	2055.53	1772.06	2107.67	1683.32	1745.81	717.88	1999.3	2757.86	1750.93	1844.81	1933.66	1901.32	361.47	835.19	849.7	1345.99	556.03	750.96	20120	7188	10365	16619	8313	11626	23781	23410	29715	20466	21718	8394	22818	29908	19642	21025	21027	23265	3777	9965	10300	20504	6281	8622	2	121978167
0.12	0.03	0.09	0.17	0.03	0.05	0.92	0.41	0.36	0.19	0.49	0.08	0.68	0.64	0.41	0.53	0.26	0.23	0	0	0.02	0.01	0	0	20	4	13	30	4	7	144	74	68	31	82	13	106	95	63	82	39	39	0	0	4	2	0	0	10	28544356
16.53	2.08	8.48	8.18	4.77	6.79	31.45	51.33	63.42	14.22	22.8	13.71	71.22	13.19	61.46	54.43	30.02	10.02	0.9	2.6	2.82	5.8	1.74	1.95	530	60	223	274	123	189	926	1726	2276	440	722	408	2069	364	1755	1579	831	312	24	79	87	225	50	57	7	97062145
103.8	45.56	68.87	84.07	39.23	75.21	41.84	47.85	38.33	51.62	55.68	22.28	33.28	43.29	17.58	22.68	24.85	28.04	2.62	7.16	4.08	11.1	5.77	7.22	3673	1452	1999	3107	1116	2310	1360	1776	1518	1763	1946	732	1067	1319	554	726	759	964	77	240	139	475	183	233	10	23770586
0.04	0.01	0.02	0.04	0.01	0.04	0.1	0.65	0.23	0.12	0.34	0.06	0.32	0.14	0.14	0.29	0.09	0.2	0	0.01	0.02	0.01	0	0	16	2	6	16	4	12	33	247	92	43	123	21	106	45	44	95	27	72	0	3	7	5	0	0	13	81243187
142.99	33.39	75.55	135.28	51.42	66.87	124.73	153.63	152.06	114.43	116.09	59.59	130.54	119.58	130.3	129.88	76.19	87.21	23.43	32.41	24.47	48.66	24.91	17.45	3200	673	1387	3162	925	1299	2564	3606	3809	2472	2566	1238	2647	2304	2597	2630	1472	1896	435	687	527	1317	500	356	10	75619647
3.24	1.6	2.37	3.03	2.37	2.98	2.78	3.64	4.02	1.71	3.79	1.4	5.48	3.51	5.94	6.16	2.92	2.04	0.04	0.42	0.34	0.57	0.56	0.67	90	40	54	88	53	72	71	106	125	46	104	36	138	84	147	155	70	55	1	11	9	19	14	17	1	180878802
39.59	21	28.75	18.63	28.75	18.82	33.04	38.42	25.33	18.29	15.21	14.22	28.9	18.35	19.52	7.56	14.79	10.98	2.67	4.74	4.06	4.53	2.85	4.66	2664	1273	1587	1309	1555	1099	2042	2711	1908	1188	1011	888	1762	1063	1170	460	859	718	149	302	263	369	172	286	13	120151915
45.65	24.7	25.8	36.99	22.28	25.53	28.3	31.06	27.54	20.5	30.91	15.03	27.58	27.51	18.22	22.63	18.11	16.71	5.85	12.56	9.83	14.13	6.69	8.42	4038	1968	1872	3417	1584	1960	2299	2881	2726	1750	2700	1234	2210	2095	1435	1811	1383	1436	429	1052	837	1511	531	679	12	84420631
1.61	0	0.2	2.68	0.94	0.25	0.53	1.8	0.77	4.63	1.47	1.51	0.59	1.81	0.6	0.77	1	1.22	2.53	34.02	33.26	76.21	7.2	25.62	30	0	3	52	14	4	9	35	16	83	27	26	10	29	10	13	16	22	39	599	595	1713	120	434	4	41638144
111.24	18.5	48.17	129.6	29.3	36.78	62.16	73.28	65.08	56.09	46.99	22.27	63.87	47.61	29.29	51.99	26.06	36.99	7.37	7.27	4.97	14.94	7.45	9.72	1582	237	562	1925	335	454	812	1093	1036	770	660	294	823	583	371	669	320	511	87	98	68	257	95	126	14	55813074
12.26	2.92	5.6	9.05	7.35	6.23	11.12	10.57	12.94	10.24	13.77	5.42	13.82	13.52	10.87	8.63	10.88	8.91	2.12	5.34	5.05	8.42	2.54	2.57	419	90	157	323	202	185	349	379	495	338	465	172	428	398	331	267	321	296	60	173	166	348	78	80	18	10642092
0	0	0	0	0.1	0	0	0	0	0.65	0.08	0	0.11	0.21	0.06	0.09	0.18	0.03	0.66	1.02	2.43	3.09	1.51	2	0	0	0	0	3	0	0	0	0	24	3	0	4	7	2	3	6	1	21	37	90	144	52	70	X	107588109
371.33	142.29	264.99	347.81	170.56	115.59	119.48	204.19	122.77	143.34	73.81	64.26	164.11	90.32	283.15	159.93	114.68	59.07	15.59	21.85	17.59	68.12	14.77	31.82	4737	1635	2773	4634	1749	1280	1400	2732	1753	1765	930	761	1897	992	3217	1846	1263	732	165	264	216	1051	169	370	1	192954469
185.81	33.88	34.58	119.58	30.57	83.35	91.41	201.07	138.34	177.72	168.93	77.88	196.88	136.31	77.55	80.09	106.56	96.74	208.02	669.99	562.04	1091.74	133.07	334.4	3282	539	501	2206	434	1278	1483	3725	2735	3030	2947	1277	3151	2073	1220	1280	1625	1660	3048	11210	9554	23322	2108	5384	17	47036590
127.88	42.05	49.95	112.05	39.65	65.71	38.59	56.71	57	41.81	46.17	29.01	45.46	27.59	30.49	37.33	19.93	25.97	7.37	7.59	3.91	9.02	5.56	5.09	10524	3117	3372	9631	2623	4694	2917	4895	5251	3321	3753	2216	3390	1955	2235	2780	1416	2076	503	592	310	898	410	382	11	61114243
493.6	166.73	289.98	403.83	134.18	178.78	912.91	470.37	801.44	267.43	456.89	241.37	768.11	264.39	458	512.44	307.16	228.74	75.15	169.6	134.76	183.89	100.42	90.87	10649	3240	5132	9099	2327	3348	18090	10643	19353	5569	9735	4834	15015	4911	8800	10003	5721	4794	1345	3466	2798	4798	1943	1787	3	107919571
234.84	124.29	124.76	188.72	127.52	129.75	138.15	176.96	121.68	213.06	279.28	96.23	177.47	151	82.69	90.7	168.78	155.6	167.01	663.47	1084.26	986.29	284.1	529.23	12513	5965	5453	10502	5462	6001	6761	9889	7257	10958	14697	4760	8568	6927	3924	4373	7764	8054	7382	33487	55599	63557	13576	25704	14	30630529
20.63	4.79	10.24	21.37	5.68	9.18	9.37	8.59	9.22	4.9	6.48	3.68	9.84	8.73	7.52	10.58	3.34	3.47	1.14	1.18	1.37	3.23	0.91	1.81	1287	269	524	1392	285	497	537	562	644	295	399	213	556	469	418	597	180	210	59	70	82	244	51	103	4	134224008
6.94	3.05	2.47	4.4	3.52	3.86	1.44	1.93	1.28	1.3	1.82	1.43	1.78	2.4	1.88	2.36	1.51	0.64	0.16	0.08	0.18	0.15	0.27	0.29	720	285	210	477	293	347	137	210	149	130	186	138	167	214	174	221	135	64	14	8	18	19	25	27	16	35361515
10.88	3.13	6.51	7.05	3.48	4.29	3.97	5.31	3.35	1.81	4.34	3.21	5.5	2.86	3.26	4.28	1.87	1.72	0.09	0.35	0.69	0.42	0.66	0.25	424	110	208	287	109	145	142	217	146	68	167	116	194	96	113	151	63	65	3	13	26	20	23	9	17	13107616
11.75	4.42	6.91	8.99	5.76	5.92	8.31	8.06	9.37	5.46	8.26	4.29	8.54	8.76	7.92	7.73	6.76	5.82	2.28	4.56	3.7	6.04	2.03	2.95	647	219	312	517	255	283	420	465	577	290	449	219	426	415	388	385	321	311	104	238	196	402	100	148	3	106455114
178.37	48.87	50.17	155.75	38.9	70.42	139.02	156.44	138.79	183.74	140.54	67.33	101.35	149.23	41.8	123.72	98.91	84.04	170.14	419.25	428.61	628.88	197.12	329.52	4044	998	933	3688	709	1386	2895	3720	3522	4021	3147	1417	2082	2913	844	2538	1936	1851	3200	9004	9352	17244	4008	6810	19	4085407
10.42	4.23	6.4	8.77	6.93	1.78	12.3	12.57	15.68	5.41	12.54	6.43	18.93	7.43	13.97	12.57	6.51	4.72	1.64	2.62	2.6	4.07	1.07	0.56	391	143	197	344	209	58	424	495	659	196	465	224	644	240	467	427	211	172	51	93	94	185	36	19	X	135069733
18.66	5.06	4.52	18.14	3.94	6.22	6.9	7.34	5.93	8.19	12.64	4.73	5.52	6.62	3.19	6.07	3.86	3.94	0.74	1.51	0.39	0.43	0.58	0.9	795	194	158	807	135	230	270	328	283	337	532	187	213	243	121	234	142	163	26	61	16	22	22	35	4	43514711
0.31	0	0.31	0.29	0	0.37	0.22	0.42	0.18	0.21	0	0.05	0.08	0.02	0.17	0.09	0.1	0.02	0.43	1.63	2.12	2.7	0.23	1.25	18	0	15	18	0	19	12	26	12	12	0	3	4	1	9	5	5	1	21	91	120	192	12	67	16	78129525
117.17	22.39	49.68	101.75	25.35	59.66	43.75	64.49	50.38	41.56	63.9	16.62	77.93	54.81	30.11	40.04	41.71	40.2	10.58	16.66	18.53	22.76	14.28	15.99	1656	285	576	1502	288	732	568	956	797	567	892	218	998	667	379	512	509	552	124	223	252	389	181	206	3	122688721
4.54	1.73	3.64	5.58	2.97	3.06	6.6	7.21	8.08	6.62	8.81	4.48	7.73	10.28	8.23	9.12	8.8	5.72	1.86	4.39	4.76	5.66	1.76	3.8	236	81	155	303	124	138	315	393	470	332	452	216	364	460	381	429	395	289	80	216	238	356	82	180	3	63840928
0	0	0	0	0	0	0	0	0	0.49	0	0	0	0.12	0	0.17	0	0.29	5.87	6	16.9	30.68	6.69	16.26	0	0	0	0	0	0	0	0	0	22	0	0	0	5	0	7	0	13	228	266	762	1738	281	694	10	24099415
18.82	4.39	4.76	14.2	3.31	8.6	4.96	12.11	8.23	10.76	12.42	4.39	10.52	6.34	3.2	5.15	4.52	3.74	7.38	22.58	21.59	28.91	7.72	16.96	772	162	160	608	109	306	187	521	378	426	503	167	391	224	117	191	160	149	251	877	852	1434	284	634	7	26858083
32.91	12.23	26.51	26.4	14.16	19.72	11.15	12.52	14.52	11.82	14.22	5.85	11.48	13.18	8.99	9.36	7.57	6.76	1.48	3.85	2.36	5.58	2.91	2.05	1073	359	709	899	371	558	334	428	530	372	458	177	339	370	261	276	213	214	40	119	74	220	85	61	14	14413010
33.92	11.67	15.04	80.75	11.69	20.16	95.79	82.85	88.14	173.92	160.09	51.07	119.28	143.09	47.74	58.36	87.4	76.21	90.02	642.11	772.93	949.12	147	356.62	1833	568	667	4558	508	946	4755	4696	5332	9073	8545	2562	5841	6658	2298	2854	4078	4001	4036	32872	40201	62036	7125	17568	14	30608433
136.42	47.91	81.19	136.27	63.32	92.14	189.64	206.04	227.84	161.34	153.47	80.14	169.42	196.52	156.09	198.32	151.57	123.31	45.9	55.85	52.2	129.95	42.26	43.87	6202	1962	3028	6470	2314	3636	7919	9824	11594	7080	6891	3382	6979	7692	6320	8158	5949	5446	1731	2405	2284	7145	1723	1818	18	84856829
114.63	17.84	68.81	64.99	19.16	63.19	120.7	124.8	92.35	90.52	99.81	82.82	116.5	78.92	107.97	110.48	82.3	60	20.37	33.04	16.18	69.33	14.06	31.26	10366	1453	5104	6138	1393	4960	10025	11836	9347	7901	8914	6952	9545	6144	8695	9039	6425	5271	1528	2830	1408	7582	1140	2577	9	106110654
0.35	0.44	0.49	0.83	1.51	0.29	1.99	0.97	0.8	1.02	1.13	0.73	0.37	1.6	1.21	1.4	0.31	0.44	0	0.07	0	0.01	0	0.04	21	24	24	52	73	15	110	61	54	59	67	41	20	83	65	76	16	26	0	4	0	1	0	2	4	147696394
232.42	68.35	71.49	161.31	63	113.93	135.24	238.11	215.96	286.41	225.69	86.14	221.88	192.79	59.41	133.58	195.65	152.82	403.44	644.26	812.34	731.32	255.18	676.52	2148	569	542	1557	468	914	1148	2308	2234	2555	2060	739	1858	1534	489	1117	1561	1372	3093	5640	7225	8174	2115	5699	1	191758120
17.41	10.28	7.84	18.18	8.22	12.44	9.4	16.04	11.68	18.3	22.91	8.86	17.27	14.33	13.94	10.96	18.29	14.29	19.7	57.93	58.81	79.87	16.67	37.51	474	252	175	517	180	294	235	458	356	481	616	224	426	336	338	270	430	378	445	1494	1541	2630	407	931	8	13076034
0	0	0	0	0.17	0	1.21	0	0.62	0.57	0.42	0	0.15	0.48	0	0	0	0.57	5.18	73.69	63.18	313.08	2.93	46.19	0	0	0	0	1	0	8	0	5	4	3	0	1	3	0	0	0	4	31	504	439	2734	19	304	17	31344280
38.07	10.85	13.15	26.98	6.79	13.52	2.83	3.99	0.79	2.7	0.51	0	7.28	5.53	2.56	3.3	3.9	2.94	0	0	0.07	1.21	0.28	0.28	600	154	170	444	86	185	41	66	14	41	8	0	104	75	36	47	53	45	0	0	1	23	4	4	10	92920068
52.81	15.86	15.44	45.74	10.36	20.55	6.35	3.93	6.15	4.18	7.37	1.56	9.04	7.84	1.08	3.97	5.38	6.54	0.26	0	0.09	0.18	0.15	0	1205	326	289	1090	190	407	133	94	157	92	166	33	187	154	22	82	106	145	5	0	2	5	3	0	1	78487628
12.41	5.04	3.78	14.51	8.91	5.78	1.04	4.89	2.35	3.83	2.66	5.53	7.25	5.82	7.51	4.35	7.05	3.69	1.15	0.5	0.37	0.89	0.27	0.26	104	38	26	127	60	42	8	43	22	31	22	43	55	42	56	33	51	30	8	4	3	9	2	2	8	93965281
13.73	5.16	7.88	11.64	6.38	10.42	11.38	16.03	15.5	13.07	14.19	7.38	11.03	19.49	10.18	13.31	13.43	12.69	3.21	4.4	5.19	8.2	3.88	4.78	2047	693	964	1813	765	1348	1559	2506	2587	1881	2089	1021	1490	2502	1352	1796	1729	1838	397	621	745	1479	519	650	6	52523213
2.01	0.82	1.36	1.23	1.25	0.84	1.62	1.82	1.76	1.14	1.51	0.9	1.85	0.8	1.77	1.45	0.29	0.3	0.13	0.12	0.15	0.24	0.04	0.12	266	97	147	170	133	96	197	252	260	145	197	110	222	91	208	173	33	39	14	15	19	39	5	15	6	50270310
0.39	0.6	0.63	0.77	0.81	0.93	0.26	0.13	0.03	0.01	0.16	0.06	0.19	0.24	0.24	0.27	0.33	0.25	0	0	0	0	0	0	37	51	49	76	62	77	23	13	3	1	15	5	16	20	20	23	27	23	0	0	0	0	0	0	9	77543782
1.68	0.49	0.66	1.49	1.19	1.06	2.04	2.41	2.08	2.68	3.3	1.9	1.8	1.53	1.09	1.51	1.08	0.86	1.6	4.06	4.81	5.31	1.63	3.12	170	45	55	158	97	93	190	256	236	262	330	179	165	133	98	138	94	85	134	389	469	650	148	288	6	135174975
3.72	1.72	3.38	1.6	2.34	2.11	1.12	1.5	1.07	1.79	1.52	0.78	1.71	0.99	1.79	1.08	1.02	0.7	0	0.04	0.18	0.42	0.03	0.25	283	118	211	127	143	139	78	120	91	131	114	55	118	65	121	74	67	52	0	3	13	39	2	17	1	182782353
2.3	1.25	3.81	2.24	1.52	2.13	1.51	0.94	1.33	0.61	1.58	0.92	3.53	2	2.3	1.93	1.76	1.58	0.57	0.5	1.13	0.89	0.48	0.61	331	162	449	336	176	266	199	141	214	84	224	123	460	248	294	251	219	220	68	68	156	155	62	80	1	45350698
24.98	6.15	11.38	44.25	10.31	13.07	54.69	33.23	55.72	120.36	53.51	25.06	62.76	52.06	33.7	36.1	52.97	56.87	46.39	234.82	236.61	386.73	67.53	174.61	1622	360	606	3001	538	737	3262	2263	4050	7545	3432	1511	3693	2911	1949	2121	2970	3588	2499	14445	14788	30374	3933	10336	8	41644471
1.47	1.78	2.75	1.87	1.28	1.51	1.2	0.65	1.42	2.71	1.26	0.49	0.75	1.46	2.57	3.07	0.95	1.53	0.17	0.15	0.11	0.65	0.12	0.06	84	92	129	112	59	75	63	39	91	150	71	26	39	72	131	159	47	85	8	8	6	45	6	3	18	33570072
59.69	15.82	26.4	65.55	18.58	22.87	44.05	27.59	38.09	22.44	20.29	12.94	35.24	16.77	38.23	36.94	6.27	4.55	0.53	2.76	1.16	4.22	0.9	2.25	959	229	348	1100	240	319	650	465	685	348	322	193	513	232	547	537	87	71	7	42	18	82	13	33	1	167199535
17.29	7.25	10.39	12.64	8.35	10.68	8.01	15.24	9.78	19.25	18.78	9	12.99	8.69	10.09	9.29	11.7	11.71	23.13	46.03	35.77	35.89	14.41	26.25	919	347	453	702	357	493	391	850	582	988	986	444	626	398	478	447	537	605	1020	2318	1830	2308	687	1272	14	70417917
37.34	22.34	31.57	49.78	26.48	34.04	61.29	51.27	76.1	70.57	52.41	35.84	43.13	59.8	34.22	47.74	45.09	33.76	11.31	13.02	14.02	33.28	12.45	10.72	963	519	668	1341	549	762	1452	1387	2197	1757	1335	858	1008	1328	786	1114	1004	846	242	318	348	1038	288	252	12	103612889
36.64	10.94	21.33	61.82	16.35	20.49	38.64	44.47	41.92	46.17	43.46	23.47	44.3	36.58	25.5	45.94	25.48	26.03	7.49	18.4	13.8	29.94	8.92	13.55	513	138	245	904	184	249	497	653	657	624	601	305	562	441	318	582	308	354	87	244	186	507	112	173	7	64042355
8.99	4.66	5.31	10.31	5.43	8.03	9.22	17.01	17.49	11.63	10.65	6.42	8.7	10.37	9.63	10.28	7.31	7.29	2.3	3.83	3.41	6.26	2.87	1.9	570	266	276	683	277	442	537	1131	1241	712	667	378	500	566	544	590	400	449	121	230	208	480	163	110	2	3571525
13.06	4	3.31	12.57	5.11	6.25	6.92	14.85	10.5	17.63	13.63	6.57	11.62	10.01	5.68	10.74	12.11	11.53	16.92	36.15	34.09	38.53	14.76	28.37	1432	395	298	1439	450	595	697	1708	1289	1866	1476	669	1154	945	555	1065	1146	1228	1539	3754	3597	5109	1451	2835	17	31827868
76.54	20.92	45.8	60.79	30.14	39.25	40.85	45.18	39.63	46.08	38.84	26.54	35.13	49.81	23.62	38.1	37.36	39.09	10.74	15.42	15.12	26.59	10.04	14.87	3213	791	1577	2665	1017	1430	1575	1989	1862	1867	1610	1034	1336	1800	883	1447	1354	1594	374	613	611	1350	378	569	13	41916624
10.58	4.38	6.79	12.34	4.59	5.05	3.26	3.2	5.93	2	5.07	2.06	3.61	2.2	2.93	3.2	2.35	1.6	0.73	0.77	1.14	1.4	0.38	0.37	625	233	329	761	218	259	177	198	392	114	296	113	193	112	154	171	120	92	36	43	65	100	20	20	4	137469044
285.13	59.44	99.96	322.32	77.82	120.89	248.5	273.53	266.53	417.37	275	85.04	287.12	233.91	95.66	196.53	235.63	165.32	167.94	1145.79	1332.76	1768.91	257	783.47	5880	1104	1691	6942	1290	2164	4707	5916	6152	8308	5601	1628	5365	4153	1757	3667	4195	3312	2873	22382	26450	44117	4753	14727	17	56426678
4.54	1.2	1.07	4.52	1.49	2.04	1.53	3.04	2.4	3.49	3.51	1.93	2.08	1.45	1.14	1.23	1.07	1.26	1.7	4.76	3.77	6.2	2.23	2.29	545	130	105	566	144	213	169	383	322	404	416	215	226	150	122	134	111	147	169	541	435	900	240	250	9	21044518
9529.81	1232.43	2340.28	13614.3	1484.81	2668.33	2113.9	3424.6	3661.06	2857.77	2936.4	1277.08	3395.5	1338.81	1454.23	2908.8	933.45	1244.76	315.38	495.95	429.65	1488.86	338.4	501.31	77186	8991	15549	115164	9667	18760	15726	29091	33190	22342	23489	9602	24919	9336	10490	21317	6527	9794	2119	3805	3349	14584	2458	3701	6	71176811
153.72	70.09	117.73	184.87	114.26	109.2	253.73	206.68	206.09	171.88	171.55	122.34	162.01	178.81	187.99	207.64	137.41	146.73	51.11	83.41	48.69	83.09	52.36	61.39	8060	3310	5064	10124	4816	4970	12220	11366	12095	8699	8884	5955	7697	8072	8779	9851	6220	7474	2223	4143	2457	5269	2462	2934	4	98919191
0.46	0	0.71	0.33	0	0.13	0.51	5.54	12.03	4.93	14.7	0.5	5	0.67	0.52	0.9	1.08	0	21	81.03	93.03	84.11	2.59	50.7	4	0	5	3	0	1	4	50	116	41	125	4	39	5	4	7	8	0	150	661	771	876	20	398	8	94899292
47.79	14.58	21.84	42.34	11.07	20.89	16.62	23.85	30.24	9.91	17.99	3.65	31.71	5.98	12.64	12.93	2.47	4.58	0.09	1.17	0.96	1.61	0.53	1.41	1299	357	487	1202	242	493	415	680	920	260	483	92	781	140	306	318	58	121	2	30	25	53	13	35	6	113401595
31.2	16.57	24.34	32.64	21.87	21.11	35.28	39.99	35.4	30.02	33.15	18.27	35.35	37.63	26.89	31.24	26.94	28.96	9.88	23.18	16.76	22.08	11.65	13.54	2685	1284	1718	2933	1513	1577	2788	3609	3409	2493	2817	1459	2756	2788	2061	2432	2001	2421	705	1889	1388	2298	899	1062	9	31060853
1.9	0.63	1.2	1.34	1.22	0.97	1.95	2.15	2.14	1.5	1.55	1.24	2.38	2.24	2.02	1.73	1.76	1.15	0.62	0.77	0.98	1.11	0.26	0.67	220	66	114	162	114	98	208	261	277	168	177	133	250	224	209	181	176	130	60	85	109	156	27	71	X	163719165
0.77	0.26	1.29	1.41	0.53	0.64	0.86	0.87	0.84	0.35	1.45	0.4	1.61	1.32	1.22	0.82	0.55	0.85	0.2	0.32	0.56	0.39	0.08	0.36	140	43	193	268	77	101	144	166	172	61	261	68	266	207	197	135	87	150	30	56	98	86	13	60	6	4504814
26.14	9.82	20.29	30.91	11.27	17.3	31.8	27.44	41.84	33.1	26.1	14.12	27.06	28.73	33.97	41.06	26.35	26.13	8.36	16.12	18.42	26.45	8.9	11.57	724	245	461	894	251	416	809	797	1297	885	714	363	679	685	838	1029	630	703	192	423	491	886	221	292	14	29690265
43.69	12.72	20.94	34.25	11.66	19.01	4.93	6.27	6.87	2.28	6.7	3.94	4.69	3.53	1.47	2.83	0.92	1.14	0.48	0.31	0.04	0.2	0.11	0.22	2200	577	865	1801	472	831	228	331	387	111	333	184	214	153	66	129	40	56	20	15	2	12	5	10	12	84098918
188.64	50.12	54.56	184.52	50.75	83.01	94.82	145.02	121.87	136.21	168.11	77.55	117.86	76.37	40.34	57.73	50.68	59.65	71.68	261.9	213.37	359.23	78.63	145.12	9184	2198	2179	9382	1986	3508	4240	7405	6641	6401	8083	3505	5199	3201	1749	2543	2130	2821	2895	12078	9997	21151	3433	6440	10	81012465
54.15	18.18	20.28	53.08	19.71	29.5	75.67	52.45	53.46	66.55	73.99	27.69	82.33	59.98	39.59	46.87	65.64	43.93	40.67	379.18	365.11	451.42	60.75	203.27	1637	495	503	1676	479	774	2101	1663	1809	1942	2209	777	2255	1561	1066	1282	1713	1290	1020	10858	10622	16504	1647	5601	12	104372988
93.1	20.17	33.32	90.87	36.29	39	80.79	73.42	72.8	73.31	84.53	33.89	63.8	82.81	42.29	87.03	51.15	51.25	14.52	19.16	15.56	29.3	16.78	30.36	4714	920	1384	4805	1477	1714	3757	3899	4126	3583	4227	1593	2927	3610	1907	3987	2236	2521	610	919	758	1794	762	1401	7	26728506
12.21	3.51	6.71	12.4	4.2	7.34	8.12	9.56	11.27	8.35	9.84	4.39	9.32	8.44	5.76	8.75	5.19	6.21	1.99	2.01	1.68	3.8	2.35	2.12	1944	504	877	2062	538	1015	1187	1597	2009	1283	1548	649	1345	1157	817	1261	713	960	263	303	258	731	335	307	9	15194633
9.29	2.44	5.77	6.37	5.34	4.24	10.58	16.66	14.64	7.37	22.04	7.23	19.46	17.05	13.77	15.92	11.64	9.11	2.15	6.93	2.16	7.78	4.58	5	783	185	399	561	362	310	819	1473	1381	600	1835	566	1486	1237	1034	1214	847	746	150	553	175	793	346	384	3	28752052
27.84	8.5	4.84	23.16	6.85	13.07	15.26	17.63	20.45	20.28	20.93	6.83	25.01	16.06	5.32	7.42	11.79	13.17	25.32	63.36	63.47	81.02	14.49	40.18	2646	728	377	2299	523	1078	1332	1757	2175	1860	1965	603	2154	1314	450	638	967	1216	1996	5704	5805	9312	1235	3481	13	64507151
50.92	23.5	32.89	39.63	26.97	29.13	30.43	48.88	23.4	29.46	32.49	20.52	41.83	36.15	41.42	37.09	28.82	19.92	9.34	9.91	9.46	23.26	10.33	12.62	2523	1049	1337	2051	1074	1253	1385	2540	1298	1409	1590	944	1878	1542	1828	1663	1233	959	384	465	451	1394	459	570	11	61234227
4.15	1.19	2.04	3.19	2.16	2.76	3.55	3.98	4.75	3.84	4.42	1.94	3.87	4.15	4.11	3.53	2.66	2.39	0.74	1.49	1.27	2.55	1.03	1.54	251	65	101	201	105	145	197	252	321	224	264	109	212	216	221	193	139	140	37	85	74	186	56	85	14	6219955
3.77	0.41	0.3	3.15	0.45	1.12	3.98	1.97	3.04	3.66	6.04	0.39	3.9	1.41	0	1.21	1.27	2.76	4.55	11.82	14.8	21.23	7.87	14.69	31	3	2	27	3	8	30	17	28	29	49	3	29	10	0	9	9	22	31	92	117	211	58	110	16	4825152
3.45	1.18	2.36	2.71	1.76	2.61	2.36	3.18	3.05	3.23	2.49	0.77	3.38	2.81	2.65	2.74	2.65	2.43	0.89	1.64	1.49	2.04	0.54	1.08	178	55	100	146	73	117	112	172	176	161	127	37	158	125	122	128	118	122	38	80	74	127	25	51	6	146544045
1135.83	458.2	483.51	1415.02	415.46	692.32	1447.27	1450.38	1573.89	1703.05	1518.45	497.43	1578.53	1744.11	623.32	831.26	798.51	846.91	956.86	4772.51	7195.84	8011.18	1234.11	3824.74	24937	9061	8708	32446	7332	13194	29185	33397	38677	36091	32925	10138	31402	32968	12188	16513	15135	18063	17427	99252	152039	212714	24299	76541	7	105240820
1.87	0.5	0.55	1.8	1.26	1.39	2.59	4.35	3.85	5.62	4.53	2.65	3.05	2.49	1.13	2.38	3.9	2.76	3.43	13.06	14.24	15.52	4.17	6.42	150	36	36	151	81	97	191	366	346	435	359	197	222	172	81	173	270	215	228	992	1099	1505	300	469	19	58224036
0.11	0.06	0.06	0.35	0.26	0.11	0.24	1.23	0.69	2.04	0.65	0.38	0.24	0.45	0.39	0.92	0.41	0.28	0.78	1.49	2.83	3.09	1.42	3.01	15	7	6	48	27	12	29	169	102	259	84	46	29	51	46	110	47	36	85	186	358	492	168	361	13	24196327
42.57	14.31	20.67	29.4	11.02	20.79	23.89	25.62	22.03	15.27	26.53	10.47	24.47	21.03	10.95	15.23	13.9	16.6	4.22	7.92	6.87	12.21	6.26	5	1288	390	513	929	268	546	664	813	746	446	793	294	671	548	295	417	363	488	106	227	200	447	170	138	19	20670317
16.31	5.84	3.7	13.36	4.61	6.91	10.64	6.17	10.3	17.32	15.56	6.61	21.94	5.48	2.72	8.42	10.46	11.45	27.38	72.36	55.68	95.47	12.7	32.39	242	78	45	207	55	89	145	96	171	248	228	91	295	70	36	113	134	165	337	1017	795	1713	169	438	17	35347973
30.75	10.73	15.02	22.94	18.27	17.97	27.37	32.98	34.95	27.25	35.67	15.59	30.16	57.52	26.92	40.17	37.65	36.91	11.28	10.6	11.91	19.29	9.68	16.11	1715	539	687	1336	819	870	1402	1929	2182	1467	1965	807	1524	2762	1337	2027	1813	2000	522	560	639	1301	484	819	8	45757981
29.39	8	11.11	29.85	7.74	16.32	20.82	26.33	22.96	17.73	24.97	10.01	16.89	17.34	11.82	21.06	10.57	12	3.13	7.3	7.38	14.86	4.66	6.25	1990	488	617	2111	421	959	1295	1870	1740	1159	1670	629	1036	1011	713	1290	618	789	176	468	481	1217	283	386	6	95449990
104.35	39.59	52.21	97.49	36.81	39.48	39.01	61.27	59.18	46.68	56.86	25.08	36.68	23.53	25.06	31.87	15.98	10.25	7.14	9.74	7.13	11.98	3.21	9.58	4863	1662	1996	4745	1379	1597	1670	2995	3087	2100	2617	1085	1549	944	1040	1344	643	464	276	430	320	675	134	407	7	79385705
0.16	0	0	0	0.16	0	0.78	0.03	0.06	0.1	0.36	0.32	0.5	0.57	1.39	0.33	0.53	0.27	0	0	0	0	0	0	5	0	0	0	4	0	22	1	2	3	11	9	14	15	38	9	14	8	0	0	0	0	0	0	1	15626473
3.94	1.81	3.03	3.36	1.87	1.81	2.47	1.88	2.6	1.79	2.19	1.45	2.47	2.24	2.04	2.68	1.4	1.48	0.26	0.58	0.92	1.22	0.73	0.7	420	174	265	374	160	167	242	210	310	184	230	143	238	205	194	258	129	153	23	59	94	157	70	68	3	116711907
247.62	59.29	104.42	260.45	61.44	113.99	152.58	155.3	154.03	117.23	151.63	58.79	153.29	150.84	81.54	114.07	87.7	91.79	26.9	51.61	50.11	124.59	34.57	44.37	2963	639	1025	3255	591	1184	1677	1949	2063	1354	1792	653	1662	1554	869	1235	906	1067	267	585	577	1803	371	484	10	60925110
40.12	8.25	18.75	44.82	12.57	15.32	93.91	80.75	117.62	79.66	100.58	38.34	115.37	101.74	38.04	55.83	65.4	57.43	18.54	19.84	25.78	52.09	18.72	27.79	540	100	207	630	136	179	1161	1140	1772	1035	1337	479	1407	1179	456	680	760	751	207	253	334	848	226	341	13	56690277
7.12	3.97	5.59	7.92	6.92	5.11	9.1	14.39	11.64	9.67	8.18	4.76	8.53	10.38	8.53	10.41	9.4	8.07	1.59	5.21	6.07	6.59	3.52	3.59	329	165	212	382	257	205	386	697	602	431	373	204	357	413	351	435	375	362	61	228	270	368	146	151	16	44979148
105.43	42.07	65.83	113.64	41.75	59.95	76.91	62.97	59.31	56.78	59.61	32.95	58.7	68.53	57.67	72.92	57.53	43.6	15.58	30.86	30.87	40.45	24.52	28.88	1558	560	798	1754	496	769	1044	976	981	810	870	452	786	872	759	975	734	626	191	432	439	723	325	389	2	155078453
3153.89	1049.1	1314.04	3824.32	865.09	1518.76	3044.48	3604.46	3479.24	3990.6	4012.64	1614.57	2986.19	2920.63	1107.36	1978.58	1652.29	1493.97	1716.53	9649.79	11252.7	12390.2	2086.81	6011.74	74186	22227	25355	93950	16357	31010	65776	88922	91602	90605	93218	35255	63645	59148	23198	42110	33553	34138	33494	215008	254727	352471	44021	128895	8	110301760
2.61	1.42	1.47	1.97	1.58	1.25	2.17	2.65	2.35	2.24	2.19	1.33	2.22	2.47	2.08	1.99	2.01	1.45	0.56	1.14	1.26	1.98	0.67	1.05	388	190	179	306	189	161	297	414	392	322	322	184	299	316	275	268	258	209	69	161	180	356	89	142	12	80690657
4.67	2.66	5.2	4.09	4.13	3.39	3.98	4.5	4.62	3.05	4.07	2.77	4.06	3.17	4.79	4.14	3.08	3.09	1.1	1.39	1.74	2.74	1.2	0.87	562	288	514	514	400	354	440	568	623	354	484	310	443	329	514	451	320	362	110	158	202	399	130	95	2	125578906
32.51	7.88	8.99	31.32	10.09	15.88	15.57	18.99	20.17	16.46	21.12	11.49	15.59	12.81	7.73	10.15	7.55	6.11	13.07	27.92	25.36	36.29	9.76	20.05	1512	330	343	1521	377	641	665	926	1050	739	970	496	657	513	320	427	303	276	504	1230	1135	2041	407	850	15	79961992
0.76	1.04	0.22	0.29	0.3	0.36	0.21	0.36	0.2	0.36	1.06	0.48	0.25	0.15	0.11	0.14	0.15	0.15	0.75	1.05	1.17	0.39	0.36	0.57	116	143	28	46	37	48	30	58	35	53	160	68	35	20	15	19	20	22	95	153	173	72	50	79	17	71309628
5.55	1.47	3.35	4.59	2.44	2.87	3.87	5.98	6.62	4.6	4.97	2.7	5.56	4.84	6.21	6.12	4.8	3.6	1.89	2.07	1.71	3.25	1.3	2.15	390	93	193	337	138	175	250	441	521	312	345	176	354	293	389	389	291	246	110	138	116	276	82	138	10	62756412
5.76	1.86	3.19	4.87	2.06	1.98	4.24	5.6	4.75	5.03	3.55	2.28	4.75	5.1	3.6	3.8	3.26	3.48	1.23	2.38	1.86	4.41	1.02	1.8	661	192	300	584	190	197	447	674	610	557	402	243	494	504	368	394	323	388	117	259	205	612	105	188	1	74324089
515.6	156.3	156.12	560.42	218.94	264.5	505.9	518.99	574.4	822.7	747.32	285.76	516.66	537.89	241.61	356.38	444.57	465.46	535.64	1613.95	1466.42	2339.86	424.46	905	16591	4530	4121	18834	5663	7388	14952	17515	20688	25553	23750	8536	15064	14902	6924	10376	12350	14550	14298	49194	45411	91058	12249	26544	16	22710027
4.07	1.63	2.09	3.55	1.54	2.36	2.71	3.62	2.99	2.48	3.93	1.13	2.82	2.36	1.76	2.64	1.9	1.62	0.62	1.11	1.34	1.57	0.71	1.21	463	167	195	422	141	233	283	432	381	272	441	119	291	231	178	272	186	179	58	120	147	216	72	125	17	78676641
2.37	1.86	1.77	5.04	2.27	1.78	2.99	3.08	3.02	2.26	3.12	0.86	4.53	4.44	2.37	3.13	4.32	3.09	1.03	1.58	1.84	3.32	0.73	1.11	127	90	78	282	98	83	147	173	181	117	165	43	220	205	113	152	200	161	46	80	95	215	35	54	17	34400961
25.62	5.68	9.69	23.8	7.61	9.48	11.07	10.35	10.11	8.61	8.55	4.26	10.68	9.67	6.13	7.04	6.44	5.25	1.64	3.06	3	6.63	2.5	4.2	2333	466	724	2263	557	749	926	988	1030	757	769	360	881	758	497	580	506	464	124	264	263	730	204	349	10	127637021
1.81	0	0.04	0.65	0	0.3	0.04	0.65	2.08	0.1	3.96	0.17	4.03	0.19	0.29	1.07	2.17	0.23	0	0.1	0	0	0	0	56	0	1	21	0	8	1	21	72	3	121	5	113	5	8	30	58	7	0	3	0	0	0	0	7	25597045
2.08	1.2	1.36	1.48	1.05	1.09	0.43	0.24	0.35	0.02	0.34	0.21	0.9	0.46	0.23	0.21	0.19	0.14	0	0.04	0.06	0.06	0.06	0.03	307	159	165	228	124	139	58	37	57	3	49	29	120	58	30	28	24	20	0	5	9	11	8	4	19	27193884
12.82	1.3	2.27	15.64	4.26	11.68	32.03	47.71	32.78	77.83	74.7	33.32	43.99	88.86	18.05	46.35	77.98	45.93	67.63	279.49	431.17	558.03	62.12	192.78	296	27	43	377	79	234	679	1155	847	1734	1703	714	920	1766	371	968	1554	1030	1295	6111	9578	15578	1286	4056	9	48503177
0.9	0.41	0.71	0.8	0.56	0.72	1.24	0.98	1.12	0.7	1.35	0.36	0.88	0.49	0.56	0.69	0.49	0.53	0.02	0.27	0.1	0.04	0.14	0.13	133	55	86	123	66	92	168	152	184	99	196	49	117	62	74	92	62	76	3	37	14	8	18	18	X	97192375
45.55	13.95	26.43	55.29	15.57	23.58	34.97	34.74	42.62	33.02	31.34	16.29	27.52	33.45	22.71	29.23	20.67	22.96	7.14	17.24	13.21	29.04	8.62	12.53	1838	507	875	2330	505	826	1296	1470	1925	1286	1249	610	1006	1162	816	1067	720	900	239	659	513	1417	312	461	19	47071903
4.37	1.5	2.29	4.16	2.2	3.41	1.87	4.93	3.35	4.22	4.14	2.11	2.92	1.68	1.64	2.22	1.16	1.35	2.93	6.31	7.2	6.86	2.55	3.09	239	74	103	238	97	162	94	283	205	223	224	107	145	79	80	110	55	72	133	327	379	454	125	154	2	84867578
32	26.65	16.66	45.05	22.94	21.01	43.29	52.86	54.5	47.88	45.1	26.27	34.07	38.6	32.9	35.93	38.45	25.42	8.61	16.75	16.94	15.94	14.45	15.91	1765	1324	754	2595	1017	1006	2193	3058	3365	2549	2457	1345	1703	1833	1616	1793	1831	1362	394	875	899	1063	715	800	9	77661817
0.65	0.51	1.11	0.85	0.45	0.63	1.54	1.6	1.44	1.06	1.16	0.51	1.13	1.51	1.5	1.64	0.99	1.44	0.23	0.66	0.63	0.63	0.48	0.49	88	62	124	121	49	75	193	228	220	140	156	64	140	177	182	202	116	190	26	85	82	104	59	61	2	13081632
8.61	3.7	6.41	6.12	4.21	6.38	6.76	8	7.24	5.79	7.21	4.58	7.38	8.5	7.51	7.37	5.09	3.77	2.09	3.13	3.48	5.14	1.23	3.3	555	215	339	412	218	357	400	541	522	360	459	274	431	472	431	430	283	236	112	191	216	401	71	194	17	59306613
13.18	4.2	9.23	10.19	3.23	5.89	16.5	21.53	23.28	11.86	18.96	9.82	21.98	15.89	12.67	8.94	12.1	8.33	2.24	7.01	2.32	5.53	4.72	2.48	554	159	318	447	109	215	637	949	1095	481	787	383	837	575	474	340	439	340	78	279	94	281	178	95	19	39378000
12.7	5.58	6.88	10.75	4.61	9.24	9.05	8.32	10.31	6.52	8.11	4.38	7.64	9.42	6.06	8.34	6.93	6.16	0.19	0.27	1.1	0.33	1.36	0.92	741	293	329	655	216	468	485	509	673	367	467	237	404	473	315	440	349	349	9	15	62	23	71	49	3	145464430
165.08	49.26	91.63	150.53	41.98	100.53	148.03	141.36	137.82	119.45	104.39	48.86	144.19	129.01	74.56	94.7	97.55	85.07	22.65	60.86	60.93	123.73	34.01	48.79	1678	451	764	1598	343	887	1382	1507	1568	1172	1048	461	1328	1129	675	871	856	840	191	586	596	1521	310	452	3	90418341
115.57	18.85	25.4	83.25	11.52	48.5	38.36	65.26	49.91	78.34	90.25	24.22	76.13	55.7	17.23	24.03	32.95	31.96	36.8	149.45	187.52	239.65	54.01	135.89	5603	823	1010	4215	449	2041	1708	3318	2708	3666	4321	1090	3344	2325	744	1054	1379	1505	1480	6863	8749	14051	2348	6005	7	46490899
164.33	37.3	54.63	193.44	43.48	76.73	86.14	99.6	100.51	109.85	111.45	46.65	79.4	69.34	28.1	51.38	50.85	42.86	58.19	171.83	137.3	249.81	57.73	113.01	3047	623	831	3746	648	1235	1467	1937	2086	1966	2041	803	1334	1107	464	862	814	772	895	3018	2450	5602	960	1910	7	28050077
111.43	10.61	45.35	48.52	36.05	50.62	52.96	114.57	97.11	115.34	153.32	60.28	119.49	46.42	107.16	112.45	82.36	26.02	19.9	41.13	29.86	35.83	7.11	25.77	3672	315	1226	1670	955	1448	1603	3960	3582	3669	4990	1844	3568	1317	3145	3353	2343	833	544	1284	947	1428	210	774	4	122840643
0.22	0.17	0.06	0.25	0	0.51	0.35	0.54	0.38	0.4	0.3	0.25	0.34	0.05	0.05	0.09	0.13	0.07	0.22	2.06	0.94	0.79	0.44	0.75	19	13	4	23	0	38	28	49	37	33	26	20	27	4	4	7	10	6	16	169	78	83	34	59	11	104498826
8.38	3.23	4.73	6.74	5.66	5.73	11.7	13.14	13.07	10.94	11.06	7.98	10.58	19.81	16.83	19.12	10.19	12.37	3.37	5.51	5.93	11.59	4.33	4.59	138	48	64	116	75	82	177	227	241	174	180	122	158	281	247	285	145	198	46	86	94	231	64	69	16	26533196
38.97	14	25.04	42.47	24.53	21.87	33.47	38.15	34.1	29.16	23.39	18.28	27.17	23.21	31.35	37.79	24.24	21.5	8.9	13.39	12.44	22.91	9.71	11.33	1901	615	1002	2164	962	926	1500	1952	1862	1373	1127	828	1201	975	1362	1668	1021	1019	360	619	584	1352	425	504	1	92366732
150.17	62.31	154.41	107.68	72.25	111	13.17	16.96	22.08	9.99	13.69	6.97	12.39	8.41	9.46	11.58	4.25	6.37	1.05	0.1	0.26	0.41	0.66	0.82	4830	1805	4074	3617	1868	3099	389	572	795	310	435	208	361	233	271	337	118	199	28	3	8	16	19	24	12	84034635
181.32	62.42	49.25	149.15	51.32	108.38	21.25	48.71	21.5	120.83	55.51	19.27	26.97	41.56	13.24	20.84	29.12	34.36	84.36	125.47	69.56	110.89	49.22	81.47	4905	1521	1093	4214	1116	2545	528	1382	651	3155	1483	484	661	968	319	510	680	903	1893	3215	1811	3628	1194	2009	1	72863662
0.15	0.39	0.13	0.11	0.05	0.36	0.05	0	0.02	0	0.04	0.12	0.12	0.18	0.1	0.44	0.87	0.5	0	0	0	0	0	0	7	16	5	5	2	14	2	0	1	0	2	5	5	7	4	18	34	22	0	0	0	0	0	0	8	3731737
2	0.47	1.6	3.07	0.39	1.21	1.89	3.36	2.63	2.5	1.33	1.7	3.71	2.38	2.01	1.92	2.49	3.03	0.51	1.16	0.71	0.69	0.35	0.52	38	8	25	61	6	20	33	67	56	46	25	30	64	39	34	33	41	56	8	21	13	16	6	9	2	103900194
81.94	27.57	43.58	76.36	25.2	44.77	47.69	51.7	44.56	42.77	40.75	19.91	42.01	46.21	30.23	32.71	37.02	25.46	10.33	15.84	14.92	33.69	11.91	20.67	3184	965	1389	3099	787	1510	1702	2107	1938	1604	1564	718	1479	1546	1046	1150	1242	961	333	583	558	1583	415	732	17	26300182
190.8	33.68	47.25	202.45	29.31	105.19	77.84	73.07	95.36	91.39	124.77	45.53	110.64	66.67	21.07	39.67	37.78	28.94	60.04	257.77	193.95	291.36	59.05	130.25	3264	519	663	3617	403	1562	1223	1311	1826	1509	2108	723	1715	982	321	614	558	481	852	4177	3193	6028	906	2031	10	128383983
11.65	1.27	1.08	7.48	26	19.51	38.75	197.87	39.04	588.58	53.78	27.66	15.84	174.05	47.03	118.63	108.48	344.11	1275.86	1719.11	1661.46	4488.43	849.84	2483.49	276	27	21	185	495	401	843	4915	1035	13455	1258	608	340	3549	992	2542	2218	7917	25066	38566	37868	128559	18050	53612	12	103913190
31.61	11.56	13.94	28.33	13.57	13.4	15.8	18.34	14.16	17.96	17.93	8.95	18.01	12.93	11.29	10.81	12.14	8.36	4.75	5.22	4.63	6.6	4.2	4.65	2638	869	954	2469	910	971	1211	1605	1323	1447	1478	693	1362	929	839	816	875	678	329	413	372	666	314	354	11	94234121
13.73	4	5.22	7.84	5.58	5.79	6.03	12.96	7.41	14.72	9.64	8.24	6.53	5.84	4.43	5.56	4.8	4.58	5.45	24.07	19.78	27.29	5.34	8.76	404	106	126	241	132	148	163	400	244	418	280	225	174	148	116	148	122	131	133	671	560	971	141	235	7	126843446
6.01	1.53	3	6.3	3.16	3.26	4.37	6.44	3.26	12.56	7.66	3.53	6.88	7.01	3.71	6.54	6.88	6.52	5.76	16.47	18.84	26.28	10.69	16.08	244	56	100	267	103	115	163	274	148	492	307	133	253	245	134	240	241	257	194	633	736	1290	389	595	16	35217682
146.42	106.03	107.9	170.93	78.87	85.78	30.75	8.71	23.9	1.7	39.8	17.72	58.32	16.78	18.96	14.56	7.21	1.35	0	0	0	0	0.24	0	4023	2624	2432	4905	1742	2046	776	251	735	45	1080	452	1452	397	464	362	171	36	0	0	0	0	6	0	7	25872836
10.29	2.27	2.41	12.2	1.71	5.95	10.69	18.76	15.54	24.48	16.63	9.46	12.17	6.62	6.51	5.48	7.14	10.01	8.69	39.95	32.32	32.68	8.26	24.71	307	61	59	380	41	154	293	587	519	705	490	262	329	170	173	148	184	290	215	1129	928	1179	221	672	7	18747209
4.33	1.43	2.97	3.05	2.33	1.44	3.27	4.86	4.26	4.88	5.12	3.01	3.89	6.24	3.87	4.7	5.41	4.27	1.31	2.66	1.95	4.25	1.37	1.46	215	64	121	158	93	62	149	253	237	234	251	139	175	267	171	211	232	206	54	125	93	255	61	66	12	72622776
20.39	9.8	12.8	19.42	9.25	11.35	5.3	6.55	8.57	4.73	7.13	4.63	5.81	4.37	3.17	3.75	3.12	2.18	1.22	1.54	0.67	1.4	0.89	1.45	1993	863	1026	1983	727	963	476	671	938	446	688	420	515	368	276	332	263	207	99	143	63	165	78	129	12	84085153
3.24	0.78	1.05	3.32	2.71	1.71	3.3	2.91	1.95	2.74	2.89	1.02	3	4.04	2.02	4.42	4.1	3.54	0.68	0.74	1.71	1.49	1.02	1.56	249	54	66	266	167	114	233	234	168	203	219	73	209	267	138	307	272	264	43	54	126	138	70	109	3	131082090
1.48	0	2.28	1.41	1.47	1.59	2.04	1.13	1.76	3.97	0.3	0.42	1.3	1.03	2.21	1.41	2.51	0.41	3.2	14.23	73.4	114.13	1.65	36.05	15	0	19	15	12	14	19	12	20	39	3	4	12	9	20	13	22	4	27	137	718	1403	15	334	3	90576285
7.25	3.34	5.34	8.46	5.5	5.04	3.37	5.8	5.02	4.69	4.11	3.1	3.22	4.24	4.27	4.89	2.15	1.7	0.27	1.78	1.2	2.59	0.89	0.79	644	267	389	785	393	389	275	540	499	402	361	256	259	324	338	393	165	147	20	150	103	278	71	64	2	32425344
2.77	0.47	0.4	2.25	2.45	0.43	6.8	6.31	6	5.59	5.13	1.11	9.59	3.38	5.01	8.1	7.94	4.98	0.91	1.14	1.17	3.57	1.31	2.99	59	9	7	50	42	8	133	141	143	115	108	22	185	62	95	156	146	103	16	23	24	92	25	58	9	44581750
123.71	53.6	48.76	208.87	33.7	82.78	57.54	57.02	70.94	127.61	52.57	11.84	42.76	54.92	34.87	37.99	48.1	63.13	4.07	23.21	22.23	38.6	15.06	14.17	1868	729	604	3294	409	1085	798	903	1199	1860	784	166	585	714	469	519	627	926	51	332	323	705	204	195	5	135916773
0.57	0.16	0.21	0.37	0.3	0.28	0.14	0.39	0.16	0.02	0.05	0	0.22	0.07	0.23	0.17	0.21	0.1	0	0	0	0	0	0.03	73	18	22	49	31	31	16	53	23	3	6	0	26	8	26	20	23	12	0	0	0	0	0	3	X	94092541
6.15	2.63	3.62	4.28	3.11	3.65	5.15	7.03	7.4	5.93	6.75	3.88	5.09	6.17	5.96	5.34	4.4	3.41	1.6	2.78	3.25	4.37	1.98	1.87	962	370	464	700	391	496	740	1153	1296	896	1043	564	721	831	831	756	594	518	208	412	490	827	278	266	11	51583091
0.81	0.56	0.78	0.87	0.58	0.38	0.47	0.52	0.47	0.51	0.53	0.36	0.47	0.59	0.63	0.74	0.6	0.26	0.21	0.19	0.17	0.24	0.11	0.16	384	237	302	428	219	156	202	256	250	231	249	158	201	240	264	314	243	121	81	86	77	138	45	67	7	48558464
51.95	24.33	31.6	42.86	31.66	35.1	47.3	46.42	51.24	45.65	57.2	28.18	37.76	59.02	33.5	46.25	39.49	39.41	15.94	22.48	17.72	26	14.53	17.39	3281	1384	1637	2827	1607	1924	2744	3075	3622	2783	3568	1652	2161	3209	1884	2643	2153	2418	835	1345	1077	1986	823	1001	5	87037626
43.28	13.54	10.02	39.5	8.79	22.62	10.16	18.72	17.95	20.05	26.66	7.36	21.77	17.44	6.12	6.59	13.59	8.23	17.04	57.74	44.4	75.44	11.8	31.67	937	264	178	893	153	425	202	425	435	419	570	148	427	325	118	129	254	173	306	1184	925	1975	229	625	17	83809347
8.05	2.97	3.91	7.6	2.62	4.23	4.84	5.02	5.06	5.04	4.79	2.59	5.97	5.08	3.08	3.69	3.37	4.85	5.36	13.08	11.21	16.99	4.21	9.82	482	160	192	475	126	220	266	315	339	291	283	144	324	262	164	200	174	282	266	742	646	1230	226	536	16	62674670
3.12	1.12	2.63	3.53	1.68	2.46	2.63	3.36	3.22	2.94	2.92	1.49	2.78	3.7	1.78	2.32	2.87	2.29	0.83	1.5	1.6	2.21	0.84	1.01	353	114	244	417	153	241	273	398	407	321	326	156	285	360	179	237	280	252	78	161	174	302	85	104	5	25007821
7.25	2.7	4.23	8.23	5.44	4.39	3.94	6.77	6.21	4.53	6.81	2.74	6.76	7.59	6	7.31	4.5	4.11	1.53	3.39	2.95	4.2	1.96	1.15	194	65	93	230	117	102	97	190	186	117	180	68	164	175	143	177	104	107	34	86	76	136	47	28	6	133087437
81.88	37.55	36.93	65.15	75.87	75.56	114.53	187.96	109.86	245.47	172.64	105.19	118.04	139.25	54.51	73.93	150.59	118.03	364.58	305.69	232.54	334.18	345.08	555.49	6920	2858	2560	5750	5154	5543	8890	16660	10392	20024	14409	8252	9039	10132	4103	5653	10987	9690	25559	24471	18912	34155	26153	42790	6	121815500
3.08	0.59	1.53	1.42	0.9	1.1	2.44	2.43	2.48	3.55	4.89	1.52	2.22	1.41	0.68	0.8	1.45	1.57	2.34	8.35	8.89	5.82	2.59	2.8	81	14	33	39	19	25	59	67	73	90	127	37	53	32	16	19	33	40	51	208	225	185	61	67	11	83478708
4.08	2.23	5.62	7.28	3.02	2.32	1.95	2.5	2.07	1.53	4.33	1.63	5.49	4.67	3.23	4.14	2.85	3.71	0.98	2.01	1.63	1.43	1.53	1.1	146	72	165	272	87	72	64	94	83	53	153	54	178	144	103	134	88	129	29	68	56	62	49	36	7	98994583
30.6	8.69	19.54	19.47	6.92	31.13	22.1	24.84	33.11	33.6	47.78	14.69	27.78	33.73	20.98	31.68	38.66	24.25	50.93	100.75	95.73	153.96	28.97	44.43	1138	291	596	756	207	1005	755	969	1378	1206	1755	507	936	1080	695	1066	1241	876	1571	3549	3426	6924	966	1506	19	43488191
8.71	5.11	4.44	11.12	3.61	4.93	5.43	5.42	5.29	7.59	6.36	3.65	5.72	3.45	3.63	3.29	3.44	2.75	3.52	9.95	12.36	15.78	4.02	5.76	466	246	195	621	155	229	267	304	317	392	336	181	277	159	173	159	159	143	156	504	636	1021	193	281	4	126125960
6.31	3.07	3.79	4.85	1.85	2.33	4.71	4.02	4.37	3.04	3.15	2.36	5.89	5.18	5.91	5.93	4.73	2.99	1.59	1.57	1.58	4.36	0.98	1.96	187	82	92	150	44	60	128	125	145	87	92	65	158	132	156	159	121	86	39	44	45	156	26	53	11	58090382
244.52	48.32	86	275.99	83.32	110.09	155.6	182.17	237.21	161.12	146.62	82.65	150.63	120.88	116.27	180	93.16	88.41	37.59	64.74	79.45	139.71	35.71	39.91	3764	670	1086	4437	1031	1471	2200	2941	4087	2394	2229	1181	2101	1602	1594	2507	1238	1322	480	944	1177	2601	493	560	4	57943373
23.78	4.01	15.15	24.05	7.48	8.77	28.51	13.76	20.05	4.57	23.4	7.2	23.74	15.36	15.45	22.74	8.36	8.8	2.9	4.09	8.47	9.83	2.38	5.72	178	27	93	188	45	57	196	108	168	33	173	50	161	99	103	154	54	64	18	29	61	89	16	39	3	93427795
54.5	9.56	12.37	42.83	10.42	23.7	18.54	33.85	29.41	43.87	34.88	14.33	27.56	23.34	6.23	12.48	13.08	13.94	22.09	49.85	44.5	108.24	23.37	37.53	1139	180	212	935	175	430	356	742	688	885	720	278	522	420	116	236	236	283	383	987	895	2736	438	715	7	140414931
1.24	0.6	1.08	1.12	0.83	0.4	2.18	1.39	2.89	0.49	2.99	1.85	3.99	0.81	0.71	1.61	0.62	0.56	0	0.1	0.36	0.26	0	0	39	17	28	37	21	11	63	46	102	15	93	54	114	22	20	46	17	17	0	3	11	10	0	0	19	7841753
43.31	13.45	16.37	39.16	11.34	17.56	17.93	28.04	24.88	26.3	20.3	12.13	17.87	18.21	13.13	20.21	14.4	14.07	5.73	9.43	6.7	18.65	3.73	6.66	2177	609	675	2056	458	766	828	1478	1400	1276	1008	566	814	788	588	919	625	687	239	449	324	1134	168	305	11	94447928
1.5	0.19	0.75	1.73	1.02	0.94	0.93	1.24	0.88	0.6	1.07	0.7	1.51	1.15	1.65	2.15	2.37	1.54	0.21	0.32	0.11	0.82	0.3	0.52	44	5	18	53	24	24	25	38	29	17	31	19	40	29	43	57	60	44	5	9	3	29	8	14	1	27923127
72.3	12.43	22.47	42.9	26.9	44.48	61.18	117.29	98.4	107.24	120.1	56.32	101.73	72.06	41.75	68.09	87.27	49.51	121.46	211.33	196.67	242.53	73.85	106.69	5116	792	1304	3170	1530	2732	3976	8704	7793	7324	8393	3699	6522	4390	2631	4359	5331	3403	7129	14164	13392	20754	4686	6881	5	130040099
3.44	1.39	2.53	2.48	1.64	2.5	0.45	0.73	0.73	0.6	0.98	0.7	0.57	0.77	0.65	1.4	0.42	0.53	0.02	0.15	0.3	0.37	0.13	0.17	333	121	201	251	128	210	40	74	79	56	94	63	50	64	56	123	35	50	2	14	28	43	11	15	1	192890007
7.38	1.78	2.32	6.78	3.8	3.73	6.37	5	6.86	5.33	6.97	2.97	5.5	5.49	6.42	7.83	6.32	4.92	1.48	4.25	4.33	5.32	1.68	3.18	372	81	96	357	154	163	295	264	387	259	347	139	251	238	288	357	275	241	62	203	210	324	76	146	9	114560184
0.5	0	0.2	0.18	0.15	0.07	1.15	2.4	2.2	1.27	2	1.34	0.98	1.2	0.77	1.35	0.82	0.56	0.24	0.22	0.43	0.34	0.29	0.17	52	0	17	20	13	6	111	264	258	129	207	130	93	108	72	128	74	57	21	22	43	43	27	16	11	119898139
10.33	0.88	1.13	5.41	1.26	2.75	2.26	2.53	2.84	3.34	4.92	1.67	2.73	3.85	1.83	1.56	0.87	0.91	4.26	10.63	11.24	24.32	1.38	6.4	234	18	21	128	23	54	47	60	72	73	110	35	56	75	37	32	17	20	80	228	245	666	28	132	14	30721783
146.58	51.9	80.52	102.34	59.22	75.14	54.86	79.95	80.98	67.29	65.89	36.27	49.15	49.8	42.34	58.46	36.02	40.82	16.97	17.64	12.81	23.81	14.66	22.11	22506	7177	10141	16411	7309	10015	7737	12874	13916	9972	9992	5170	6838	6583	5790	8122	4774	6088	2161	2566	1893	4422	2019	3094	8	46924074
61.35	22.16	35.37	67.76	31.16	46.18	59.83	61.71	58.67	50.55	40.83	26.15	44.05	59.22	35.04	51.83	33.68	35.72	14.49	25.57	20.37	39.46	12.88	25.01	1036	337	490	1195	423	677	928	1093	1109	824	681	410	674	861	527	792	491	586	203	409	331	806	195	385	12	101934349
42.18	11.92	23.86	52.56	23.06	19.88	86.79	96.25	83.94	74.11	74.45	40.24	96.9	55.03	80.17	89.93	43.98	47.5	13.28	12.98	16.12	57.9	21.93	26.09	892	227	414	1161	392	365	1686	2135	1987	1513	1555	790	1857	1002	1510	1721	803	976	233	260	328	1481	416	503	10	80093985
2.67	1.07	2.03	2.83	1.86	1.97	2.84	3.49	2.73	3.15	3.01	1.66	2.37	3.05	1.92	2.21	2.23	1.79	0.64	0.95	1.08	1.62	0.77	1.17	175	63	109	194	98	112	171	240	200	199	195	101	141	172	112	131	126	114	35	59	68	128	45	70	10	36850540
3.52	1.34	1.7	1.88	1.69	1.45	1.28	1.25	0.96	1.12	3.02	0.99	0.74	0.7	0.81	1.14	0.99	0.69	1.07	3.85	3.84	3.08	1.44	1.76	215	74	85	120	83	77	72	80	66	66	182	56	41	37	44	63	52	41	54	223	226	228	79	98	7	16515265
27.84	10.3	25.7	15.25	35.06	10.82	20.83	16.71	8.6	10.8	6.03	11.35	13.4	19.43	29.07	28.36	35.56	8.37	0	0.6	0	4.93	1.15	0.88	243	81	184	139	246	82	167	153	84	91	52	92	106	146	226	224	268	71	0	5	0	52	9	7	4	61715719
2	1.11	1.59	2.31	1.14	1.55	2.02	2.8	2.09	5.07	4.52	1.42	2.65	1.64	1.68	1.46	2.04	1.88	1.59	7.05	7.21	5.46	2.71	4.71	150	75	98	181	69	101	139	220	175	367	335	99	180	106	112	99	132	137	99	501	520	495	182	322	7	42945621
9.26	1.87	2.39	9.69	2.61	7.3	2.83	5.57	4.97	5.76	10.99	3.83	6.04	1.91	1.43	6.55	7.18	4.37	6.65	33.27	41.14	30.62	5.54	14.01	203	37	43	222	46	139	57	128	122	122	238	78	120	36	28	130	136	93	121	691	868	812	109	280	5	120596251
72.62	15.14	14.48	53.71	11.63	28.86	23.06	39.66	33.88	37.18	42.24	14.24	37.47	21.11	9.55	13.21	14.65	13.53	18.98	62.94	62.39	105.63	19.44	35.23	2928	550	479	2262	377	1010	854	1677	1529	1447	1682	533	1369	733	343	482	510	530	635	2404	2421	5151	703	1295	6	124787549
5.41	1.32	2.48	2.94	0.97	2.38	2.95	3.44	2.41	3.72	3.42	1.66	2.21	0.71	1.98	2.25	1.24	0.77	1.88	5.73	5.39	8.24	3.38	3.46	319	70	120	181	46	122	160	213	159	212	199	91	118	36	104	120	63	44	92	320	306	588	179	186	4	123156144
14.27	5.37	5	12.7	4.3	8.5	7.42	8.39	7.01	12.07	12.77	4.74	11.02	9.08	4.06	4.83	5.54	7.08	6.68	24.53	20.66	32.15	7.8	14.2	940	319	270	874	228	486	449	580	517	768	831	290	658	515	238	288	315	453	365	1531	1310	2562	461	853	9	89936205
623.82	129.66	203.54	598.69	216.18	328.45	364.79	655.4	596.81	734.67	601.52	319.4	518.69	342.21	199.26	412.58	378.67	399.57	590.72	1037.9	865.06	1246.33	457.44	761.93	19443	3640	5204	19488	5416	8886	10443	21424	20820	22102	18516	9241	14648	9183	5531	11635	10189	12098	15273	30642	25947	46979	12786	21646	5	123309870
6.17	0.98	1.44	4.91	2.74	4.3	7.45	9.72	6.81	20.73	10.78	3.21	4.44	12.71	4.94	9.28	9.23	17.76	19.92	34.89	38.41	62.02	20.1	49.56	230	33	44	191	82	139	255	380	284	746	397	111	150	408	164	313	297	643	616	1232	1378	2796	672	1684	4	104623514
1.09	0	0.26	0.46	0.21	0.75	0.29	1.49	0.8	0.7	0.76	0.39	0.59	0.98	0.35	0.48	0.89	0.79	1.28	4	3.48	5.01	0.89	1.64	45	0	9	20	7	27	11	65	37	28	31	15	22	35	13	18	32	32	44	157	139	251	33	62	1	127657150
0.87	0.58	0.36	1.36	0.31	0.28	0.52	0.72	0.69	1.02	1.38	0.35	0.83	0.42	0.36	0.45	0.23	0.26	0.75	1.35	1.73	1.58	0.57	1.26	86	52	29	141	25	24	47	75	77	98	135	32	75	36	32	40	20	25	62	127	165	190	51	114	13	64580128
3.8	0.6	1.31	3.91	1.87	1.3	5.51	4.95	5.1	4.25	4.37	2.7	4.99	5.38	3.96	5.12	3.82	4.03	1.56	2.51	2.56	4.75	1.1	2.44	205	29	58	220	81	61	273	280	308	221	233	135	244	250	190	250	178	211	70	128	133	310	53	120	13	47175958
1.97	0.26	0.37	0.88	0.32	0.49	0.43	0.4	0.59	0.34	1	0.35	1.19	1.09	0.4	0.99	1.12	0.63	0	0.15	0.05	0.43	0	0.21	84	10	13	39	11	18	17	18	28	14	42	14	46	40	15	38	41	26	0	6	2	22	0	8	15	87428500
73.37	16.68	23.89	45.05	13.51	19.88	22.16	24.79	27.38	20.67	20.43	7.79	54.88	31.12	24.75	23.2	19.18	20	7.27	16.31	11	16.7	7	19.25	3785	775	1011	2427	560	890	1050	1341	1581	1029	1041	373	2565	1382	1137	1083	854	1002	311	797	546	1042	324	905	9	77824646
6.66	0.74	2.55	8.42	0.89	2.25	2.07	5.26	4.59	7.09	6.88	3.64	3.57	2.49	1.55	1.94	2.48	2.69	2.69	9.64	6.18	10.81	3.87	10.02	140	14	44	185	15	41	40	116	108	144	143	71	68	45	29	37	45	55	47	192	125	275	73	192	7	5017414
10.73	3.87	6.09	10.67	2.27	4.2	12.87	7.25	10.1	2.27	10.39	4.6	25.23	4.29	6.72	6.45	1.51	2.84	0.31	2.64	1.41	3.06	0.93	0.51	206	67	96	214	35	70	227	146	217	42	197	82	439	71	115	112	25	53	5	48	26	71	16	9	3	107871012
5.7	1.81	2.19	6.56	0.66	2.52	1.9	5.94	4.62	6.02	7.31	1.42	4.46	3.75	2.11	2.11	1.2	2.02	3.05	12.01	11.03	12.15	2.29	8.1	203	58	64	244	19	78	62	222	184	207	257	47	144	115	67	68	37	70	90	405	378	523	73	263	10	77458109
1.31	1.45	0.16	3.63	1.3	3.01	2.56	3.87	2.22	1.36	1.85	0.28	5.49	1.82	5.14	3.9	1.52	2.02	6.78	12.01	80.32	149.79	4.08	45.34	10	10	1	29	8	20	18	31	19	10	14	2	38	12	35	27	10	15	43	87	591	1385	28	316	3	90599939
518.65	260.33	262.08	660.18	174.14	329.87	353.49	310.38	315.67	415.78	461.02	277.67	338.84	369.31	177.25	229.81	231.91	277.32	222.75	905.94	855.42	1246.66	257.72	556.91	39068	17663	16194	51937	10544	21569	24457	24521	26615	30231	34297	19416	23127	23951	11891	15663	15081	20293	13919	64641	62011	113570	17410	38238	17	57510970
4.53	1.2	1.25	6.67	2.95	2.92	12.4	10.14	10.03	19.96	26.67	12.38	14.53	16.49	7.39	5.67	12.57	6	7.94	39.54	35.61	65.96	14.74	27.89	84	20	19	129	44	47	211	197	208	357	488	213	244	263	122	95	201	108	122	694	635	1478	245	471	10	127702343
375.23	64.88	139.19	350.78	86.02	117.1	245.47	212.12	253.13	219.9	164.43	104.51	204.45	123.21	155.27	216.89	115.95	98.97	49.64	85.42	83.77	177.66	39.14	61.47	3891	606	1184	3799	717	1054	2338	2307	2938	2201	1684	1006	1921	1100	1434	2035	1038	997	427	839	836	2228	364	581	7	30316286
0.67	0.37	0.57	0.45	0	0	0.22	2.5	2.64	3.35	1.77	1.45	0	0.7	1.44	1.78	1.48	0.69	6.89	19.74	20.55	28.03	3.45	3.99	10	5	7	7	0	0	3	39	44	48	26	20	0	9	19	24	19	10	85	278	294	504	46	54	7	63566605
20.99	5.05	7.75	17.65	6.13	3.21	459.4	285.07	390.03	93.34	132.02	49.56	572.06	121.77	235.94	333.73	85.67	93.05	17.82	101.78	30.88	87.34	16.32	46.68	558	121	169	490	131	74	11217	7948	11605	2395	3466	1223	13779	2787	5586	8027	1966	2403	393	2563	790	2808	389	1131	9	46151994
20.89	4.76	6.05	22.89	7.86	11.03	34.46	39.54	38.5	36.95	58.88	19.38	41.51	28.56	12.58	25.64	33.82	20.97	26.81	108.73	109.87	120.73	21.97	69.15	526	108	125	602	159	241	797	1044	1085	898	1464	453	947	619	282	584	735	513	560	2593	2662	3676	496	1587	12	104304745
2.32	0.78	1.06	2.33	0.65	1.2	1.57	1.95	2.8	1.95	1.91	1.24	2.46	2.98	1.5	2.11	1.26	1.66	0.4	0.95	0.88	1.38	0.78	0.94	222	67	83	233	50	100	138	196	300	180	181	110	214	246	128	183	104	155	32	86	81	160	67	82	4	4762484
104.77	57.14	38.35	123.08	66.2	71.39	217.03	113.13	86.76	148.73	147.22	58.13	95.35	143.22	61.58	85.26	170.6	140.4	144.87	514.73	593.19	338	151.91	404.66	4619	2269	1387	5667	2346	2732	8788	5231	4281	6329	6410	2379	3809	5436	2418	3401	6493	6013	5298	21495	25167	18021	6006	16261	3	82933383
213.87	86.12	67.6	224.42	99.91	133.75	293.89	197.38	171.54	317.38	256.15	99.38	211.08	297.66	89.19	132.64	273.72	244.87	233.78	788.39	910.98	941.55	244.36	663.44	6556	2378	1700	7185	2462	3559	8275	6346	5886	9391	7755	2828	5863	7856	2435	3679	7244	7292	5945	22893	26875	34907	6718	18538	3	82915031
213.84	83.08	73.9	237.2	81.95	124.14	242.4	191.93	170.09	258.84	194.71	79.01	198.53	226.1	101.91	159.22	218.74	203.93	179.13	542.31	624.49	689.45	193.61	481.42	11933	4176	3383	13824	3676	6013	12424	11233	10624	13942	10731	4093	10038	10863	5065	8039	10538	11055	8292	28666	33537	46529	9689	24487	3	82947448
20.54	8.38	12.03	18.53	13.38	7.93	8.57	11.1	8.88	10.28	9.58	4.7	11.35	8.17	15.54	6.8	8.37	6.91	1.49	2.1	3.33	6.88	3.08	5.22	1600	588	769	1508	838	536	613	907	774	773	737	340	801	548	1078	479	563	523	96	155	250	648	215	371	10	127184726
8.9	1.73	2.56	7.26	1.71	5.4	2.77	4.67	4.5	4.9	5.32	2.11	3.9	2.61	0.86	1.12	1.83	1.91	2.05	9.03	8.78	15.65	2.1	5.66	440	77	104	375	68	232	126	242	249	234	260	97	175	111	38	50	78	92	84	423	418	936	93	255	7	140461881
11.52	6.07	4.38	12.6	5	6.29	6.19	10.23	8.02	13.75	14.7	7.5	9.25	5.59	6.32	5.19	7.21	3.61	7.27	18.62	16.59	13.83	9.31	12.86	407	193	127	465	142	193	201	379	317	469	513	246	296	170	199	166	220	124	213	623	564	591	295	414	15	76235494
149.62	20.33	31.52	136.3	29.01	45.69	65.87	79.33	88.93	53.11	64.85	23.55	106.13	58.3	27.07	34.55	28.78	41.93	10.73	19.68	17.8	40.29	13.44	23.61	2656	325	459	2527	414	704	1074	1477	1767	910	1137	388	1707	891	428	555	441	723	158	331	304	865	214	382	3	93462387
58.07	13.96	20.29	45.54	30.58	21.25	41.29	50.16	68	33.05	43.46	6.55	34.18	38.18	16.95	48.64	34.38	55.96	11.18	10.5	16.44	32.81	7.53	14.47	1127	244	323	923	477	358	736	1021	1477	619	833	118	601	638	293	854	576	1055	180	193	307	770	131	256	3	67386305
58.93	12.07	22.6	27.62	31.14	21.78	92.41	93.65	88.85	87.1	77.41	57.18	103.17	40.98	94.7	86.21	80.5	58.8	29.46	35.13	51.19	57.54	12.77	17.73	4548	839	1431	2226	1932	1459	6550	7580	7675	6488	5900	4096	7214	2723	6509	6020	5363	4408	1886	2568	3802	5370	884	1247	4	133857169
1.66	0.52	1.11	1.62	1	0.88	3.12	2.34	1.68	0.75	1.58	0.84	1.19	1.9	2.4	0.9	1.66	1.36	0.27	0.55	0.81	0.95	0.04	0.16	89	25	49	91	43	41	154	132	101	39	84	42	58	88	115	44	77	71	12	28	42	62	2	8	5	114569095
237.2	65.28	77.9	231.64	76.06	105.53	147.7	252.09	230.98	211.37	252.52	106.41	243.17	278.47	104	199.28	177.41	206.48	50.55	73.42	81.19	186.61	78.74	90.01	5583	1384	1504	5694	1439	2156	3193	6223	6085	4802	5870	2325	5186	5643	2180	4244	3605	4721	987	1637	1839	5312	1662	1931	X	20416026
14.1	4.58	8.12	9.83	7.71	10.57	22.49	33.2	25.3	28.42	33.55	15.94	22.97	37.14	32.09	38.9	31.91	31.57	11.16	11.17	12.45	20.38	13.01	13.12	876	256	414	638	385	570	1283	2163	1759	1704	2058	919	1293	1986	1775	2186	1711	1905	575	657	744	1531	725	743	X	10118544
35.63	6.53	16.51	43.06	15.47	15.27	36.24	34.59	43.11	32.78	28.97	21.57	32.48	19.54	27.61	29.93	19.9	16.84	6.4	15.05	14.96	28.05	4.49	13.92	1000	165	380	1262	349	372	934	1018	1354	888	803	562	826	472	690	760	482	459	149	400	404	952	113	356	16	37467532
4.68	2.46	3.21	4.4	2.7	2.74	3.37	3.71	2.25	1.94	2.26	1.09	3.12	3.46	1.98	3.13	1.82	2.27	0.57	0.89	0.92	2.42	1.08	1.05	578	273	325	567	268	294	382	480	311	231	275	125	349	368	218	350	194	272	58	104	109	361	120	118	16	22994030
15.66	5.65	8.09	19.13	4.7	8.98	10.08	18.39	15.3	18.3	14.84	5.4	11.66	8.06	4.68	3.84	10.28	7.62	7.16	36.98	30.14	32.02	8.6	26.75	203	66	86	259	49	101	120	250	222	229	190	65	137	90	54	45	115	96	77	454	376	502	100	316	3	149778295
10.67	5.53	5.06	10.95	5.7	6.24	2	3.19	2.9	1.01	1.39	0.61	4.54	1.71	3.42	2.48	2.09	0.76	0	0.67	0.9	1.63	0.19	0.37	319	149	124	342	137	162	55	100	97	29	41	17	123	44	91	67	54	22	0	19	26	59	5	10	11	3933636
0.09	0.29	0	0.04	0.05	0.1	0.09	0.86	0.27	0.49	0.17	0.37	0.14	0.05	0.14	0.09	0.2	0.13	1.71	1	0.54	0.85	1.29	1.18	2	6	0	1	1	2	2	21	7	11	4	8	3	1	3	2	4	3	33	22	12	24	27	25	15	82273355
37.55	11.76	9.31	32.48	9.23	19.93	15.55	28.53	21.08	27.07	27.89	16.91	23.95	19.87	8.12	12.39	15.24	12.56	19.72	44.38	37.97	66.41	13.42	28.23	1407	397	286	1271	278	648	535	1121	884	979	1032	588	813	641	271	420	493	457	613	1575	1369	3009	451	964	10	80662490
2.49	0.7	0.83	2.55	0.29	2.01	1.04	1.91	1.88	2.61	2.76	1.13	1.89	1.95	1.13	0.6	0.86	1.34	1.39	5.02	6.84	6.07	1.41	3.78	138	35	38	148	13	97	53	111	117	140	151	58	95	93	56	30	41	72	64	264	365	407	70	191	4	130640436
12.04	3.39	5.27	14.17	4.35	5.17	8.19	9.04	11.64	7.18	7.28	4.5	10.06	4.74	5.9	7.61	3.46	3.47	2.08	2.81	3	5.52	1.25	1.82	1297	329	466	1594	377	483	810	1021	1403	747	775	450	982	440	566	742	322	363	186	287	311	719	121	179	14	30270316
1.55	0.68	0.52	1.7	0.32	1.74	2.41	3.26	2.42	3.63	3.11	1.81	1.54	0.85	0.99	0.6	1.77	0.78	1.51	9.08	3.89	2.31	1.81	4.07	137	54	38	157	23	134	196	303	240	310	272	149	124	65	78	48	135	67	111	762	332	247	144	329	1	97697897
55.41	10.61	11.14	57.17	8.67	16.89	22.39	41.83	36.2	47.38	48.08	17.15	41.4	15.44	10.73	16.75	10.67	13.21	20.7	62.39	55.99	94.4	15.92	40.27	1455	251	240	1568	183	385	540	1152	1064	1201	1247	418	985	349	251	398	242	337	451	1552	1415	2998	375	964	4	139038055
7.33	4.06	3.87	6.81	3.57	3.41	4.61	3.57	2.41	5.08	3.7	3.17	3.42	3.27	3.21	1.83	2.97	2.5	2.57	5.88	11	12.2	4.75	5.1	646	322	280	627	253	261	373	330	238	432	322	259	273	248	252	146	226	214	188	491	933	1300	375	410	10	128403392
3.06	0.89	2.1	3.5	2.7	2.11	2.03	2.5	2.45	1.22	2.54	1.26	2.7	2.73	2.42	1.57	1.58	1.75	0.66	1.5	1.6	1.46	0.69	0.87	316	83	178	378	224	189	193	271	283	122	259	121	253	243	223	147	141	176	57	147	159	182	64	82	5	65264882
3.43	2.04	1.82	2.54	1.44	1.82	2.07	3.52	2.72	3.65	3.75	1.84	2.78	1.29	2.44	2.05	1.5	1.21	2.93	4.33	5.76	4.62	3.61	4.3	391	210	170	303	132	180	217	421	347	402	422	195	287	127	248	212	148	134	277	468	632	637	369	447	12	112923705
11.7	5.39	1.84	10.48	3.62	4.54	11.68	4.99	9.78	5.42	13.6	4.24	10.83	12.65	4.6	6.62	13.06	3.5	2.99	2.11	1.79	3.39	1.8	2.13	217	90	28	203	54	73	199	97	203	97	249	73	182	202	76	111	209	63	46	37	32	76	30	36	9	78090056
0.7	0.36	0.43	0.74	0.39	0.24	0.27	0.29	0.54	0.28	0.27	0.18	0.41	0.31	0.34	0.4	0.22	0.25	0.05	0.17	0.07	0.2	0.04	0.12	105	48	53	116	47	31	37	46	91	40	40	25	56	40	46	54	28	37	6	24	10	36	5	17	8	48680717
4.86	2.05	2.45	6.06	2.67	2.59	4.27	9.24	5.06	7.09	7.39	5.19	6.43	4.3	3.36	2.97	4.59	4.18	7.04	12.22	11.97	8.29	6.35	10.88	331	126	137	431	146	153	267	660	386	466	497	328	397	252	204	183	270	277	398	789	785	683	388	676	6	34857361
5.73	2.12	3.82	4.86	7.82	3.01	12.07	13.3	12.86	12.87	13.2	8.38	12.73	12.2	11.13	8.44	19.51	10.21	2.55	9.12	8.67	13.18	2.93	5.78	557	186	305	493	611	254	1078	1356	1399	1208	1267	756	1121	1021	964	742	1637	964	206	840	811	1549	255	512	9	74860166
4.26	1.25	1.91	3.29	2.99	1.94	3.62	5.74	3.54	4.94	3.93	2.58	2.8	2.66	4.79	3.93	3.1	1.92	0.71	1.4	1.32	3.95	0.87	1.06	703	185	258	566	396	278	548	993	653	786	640	395	418	378	703	586	441	308	97	218	209	789	128	159	16	34565580
1.1	0.23	1.37	1.47	0.32	0.74	0.08	0	0.14	0.11	0.34	0	0.37	0.36	0.34	0.25	0.47	0.6	0	0.08	0	0.04	0	0.03	43	8	44	60	10	25	3	0	6	4	13	0	13	12	12	9	16	23	0	3	0	2	0	1	4	43496142
2.57	0.79	0.66	2.27	0.8	1.25	1.73	1.91	1.06	1.58	1.85	0.33	1.31	3.3	2.47	3.11	1.37	1.19	0.2	0.64	0.14	0.5	0.49	0.82	76	21	16	70	19	32	47	59	35	45	54	9	35	84	65	83	35	34	5	18	4	18	13	22	16	86567115
13.64	6.44	9.28	14.07	9.76	7.86	12.69	16.24	12.15	10.79	17.73	8.24	10.59	15.76	14.9	12.36	12.07	9.47	2.8	4.69	6.04	10.67	5.92	5.87	1163	495	649	1253	669	582	994	1453	1160	888	1493	652	818	1157	1132	954	889	785	198	379	496	1101	453	456	18	60509099
6.08	1.22	1.72	2.38	1.49	0.96	3.6	7.74	1.99	4.02	3.05	2.22	2.72	2.06	3.76	0.69	1.55	1.77	0.12	0.71	0.47	1.68	0.35	0.5	254	46	59	104	50	35	138	339	93	162	126	86	103	74	140	26	56	72	4	28	19	85	13	19	X	71962163
79.7	29.42	34.34	77.76	23.59	51.12	36.19	47.5	45.93	46.1	65.66	23.9	54.19	41.57	14.38	19.71	22.5	23.87	32.55	95.46	91.17	118.69	28.89	60.53	1904	633	673	1940	453	1060	794	1190	1228	1063	1549	530	1173	855	306	426	464	554	645	2160	2096	3429	619	1318	X	101228547
132.16	37.06	56.74	132.13	41.33	59.06	48.37	50.44	50.53	47.56	44.24	25.9	62.6	45.11	24.98	35.94	26.18	31.09	10.91	18.43	18.28	38.86	15.14	17.68	4117	1040	1450	4299	1035	1597	1384	1648	1762	1430	1361	749	1767	1210	693	1013	704	941	282	544	548	1464	423	502	17	24645615
9.21	2.98	3.97	8.27	3.7	4.25	5.22	8.12	5.99	7.23	9.54	3.7	10.18	3.89	5.25	4.55	6.53	3.04	8.41	14.57	17.21	19.51	5.3	10.08	467	136	165	438	151	187	243	432	340	354	478	174	468	170	237	209	286	150	354	700	840	1197	241	466	5	120649233
13.11	5.46	14.4	15.25	5.77	9.44	11.78	8.28	6.35	6.89	6.11	4.73	8.94	7.54	11.49	10.87	5.01	4.07	1.6	3.46	1.93	5.45	2.28	4.41	424	159	382	515	150	265	350	281	230	215	195	142	262	210	331	318	140	128	43	106	60	213	66	130	11	96740696
39.7	16.51	20.81	43.02	26.71	30.89	33.21	70.09	66.51	62.23	76.32	30.01	46.37	53.14	35.86	48.93	53.26	44.49	86.02	127.24	144.24	153.7	33.4	103.96	721	270	310	816	390	487	554	1335	1352	1091	1369	506	763	831	580	804	835	785	1296	2189	2521	3376	544	1721	10	61906902
0.1	0.01	0.24	0.17	0.06	0.25	0.25	0.68	0.46	0.24	0.49	0.41	0.06	0.19	0.21	0.39	0.24	0.33	0	0	0	0.05	0	0.05	9	1	17	15	4	19	20	62	45	20	42	33	5	14	16	31	18	28	0	0	0	5	0	4	19	20387908
33.04	2.81	7.28	12.4	10.41	22.81	18.45	49.71	38.91	46.2	47.23	13.6	22.1	40.66	16.16	31.76	36.92	21.1	24.76	97.49	107.5	146.04	32.34	53.41	2688	206	486	1054	681	1611	1379	4242	3543	3628	3795	1027	1629	2848	1171	2338	2593	1668	1671	7513	8417	14370	2360	3961	1	67162185
22.1	9.5	15.59	22.49	8.37	9.11	17.94	22.68	18.86	28.63	28.43	12.02	23.46	16.34	11.76	16.1	20.07	18.39	12.49	61.33	56.34	75.1	16.7	35.98	3782	1465	2189	4020	1152	1354	2820	4071	3613	4729	4806	1909	3638	2408	1792	2493	2966	3058	1773	9943	9279	15544	2563	5613	1	71624679
167.79	60.03	95.02	104.67	78.98	95.38	41.34	63.08	58.46	53.68	16.13	11.66	31.52	103.33	29.53	63.22	58.12	77.36	10.06	3.12	7.38	12.75	6.95	18.99	5952	1918	2765	3878	2252	2937	1347	2347	2321	1838	565	384	1013	3156	933	2029	1780	2666	296	105	252	547	221	614	4	115156243
5.04	1.89	5.53	6.19	2.95	3.93	5.73	5.59	3.46	4.34	6.52	3.21	6.46	5.31	2.91	4.52	4.15	3.85	1.02	3.09	2.4	1.7	1.88	2.21	427	144	385	548	201	289	446	497	328	355	546	253	496	388	220	347	304	317	72	248	196	174	143	171	1	170786186
1.44	0.55	0.16	2.26	0.37	0.3	1.71	1.91	1.52	0.88	1.1	0.67	2.71	0.53	3.06	1.34	0.3	0.91	0	0.1	0.37	0.6	0.07	0	44	15	4	72	9	8	48	61	52	26	33	19	75	14	83	37	8	27	0	3	11	22	2	0	5	31090487
0.15	0.2	0.05	0.15	0.07	0.19	0.32	0.1	0.3	0.34	0.24	0.27	0.2	0.46	0.09	0.28	0.32	0.32	0.46	1.15	1.28	1.2	0.77	0.9	13	16	4	14	5	15	26	9	30	29	21	22	16	35	7	23	25	28	34	97	110	130	62	73	3	100358944
2.6	1	1.64	1.42	1.82	1.02	2.7	2.6	1.97	2.05	2.55	1.39	2.21	1.93	1.96	2.54	2.94	1.61	0.6	1.2	1.25	2.05	0.9	0.96	240	83	124	137	135	82	229	251	203	182	232	119	185	153	161	212	234	144	46	105	111	228	74	81	2	12352074
14.64	3.22	4.06	12.49	3.97	3.84	2.84	16.59	6.22	10.06	9.98	3.75	6.72	5.39	1.95	0.8	4.7	4.48	6.47	35.04	35.7	22.29	2.42	23.86	101	20	23	90	22	23	18	120	48	67	68	24	42	32	12	5	28	30	37	229	237	186	15	150	6	122433863
11.12	5.69	9.25	15.52	7.66	6.26	13.56	16.27	10.75	16.06	18.07	8.55	10.23	7.71	16	13.97	9.56	6.19	1.9	6.12	4.24	10.63	3.2	5.38	551	254	376	803	305	269	617	845	596	768	884	393	459	329	706	626	409	298	78	287	202	637	142	243	11	43665433
22.92	5.31	7.56	24.48	4.77	8.95	11.13	13.54	13.54	17.36	23.87	7.29	14.27	7.37	4.84	9.16	7.18	8.97	7.88	26.49	25.04	31.91	8.98	18.96	484	101	131	540	81	164	216	300	320	354	498	143	273	134	91	175	131	184	138	530	509	815	170	365	5	124254152
15.18	4.18	6.71	8.37	8.66	9.46	12.07	16.59	12.47	6.12	10.78	5.32	12.19	14.01	6.63	9.21	12.99	10.92	3.71	6.41	5.97	10.84	3.34	5.46	375	93	136	216	172	203	274	430	345	146	263	122	273	298	146	206	277	262	76	150	142	324	74	123	4	53011880
2.78	0.55	1.31	2.37	2.22	1.68	1.92	2.2	1.35	2.14	1.34	2.07	1	3.58	3.4	3.28	4.81	1.47	0.03	0.9	0.83	2.5	0.28	0.45	101	18	39	90	65	53	64	84	55	75	48	70	33	112	110	108	151	52	1	31	29	110	9	15	3	137916477
1.88	0.74	0.63	1.47	0.47	0.58	1.18	2.04	1.46	2.14	1.62	0.53	1.08	0.47	0.72	1.08	1.1	1.21	1.24	2.99	3.69	3.49	1.52	1.92	233	83	64	190	47	62	135	266	203	256	199	61	121	50	80	121	118	146	128	351	440	523	169	217	7	100912241
6.19	3.74	5.93	8.59	5.72	4.93	7.02	7.2	8.95	7.45	8.4	4.68	6.22	7.15	5.46	9.67	6.34	5.14	1.33	3.87	2.83	4.74	2.64	3.88	191	104	150	277	142	132	199	233	309	222	256	134	174	190	150	270	169	154	34	113	84	177	73	109	12	9079997
144.17	32.4	66	138.48	46.81	62.69	86.32	89.69	84.2	79.96	70.53	28.87	81.83	82.71	38.33	40.87	52.51	44.21	15.49	24.8	41.19	67.31	14.43	24.46	1571	318	590	1576	410	593	864	1025	1027	841	759	292	808	776	372	403	494	468	140	256	432	887	141	243	13	25001931
2.46	0.9	0.23	1.51	1.43	1.2	1.13	0.7	1.34	0.76	0.89	0.7	1.61	1.47	0.56	0.72	1.78	0.28	3.43	3.73	1.96	6.58	3	4.43	64	21	5	41	30	27	27	19	39	19	23	17	38	33	13	17	40	7	74	92	49	207	70	105	10	95659835
0.07	0	0.08	0.16	0.01	0	0.05	0.02	0.02	0	0	0	0	0.04	0.08	0.03	0.12	0	0.15	0.71	1.02	1.26	0.04	0.29	8	0	7	18	1	0	5	2	3	0	0	0	0	4	8	3	11	0	13	72	105	163	4	28	9	104165450
1.38	1.25	0.87	1.02	0.74	0.9	0.97	1.54	0.77	1.4	2.13	0.57	0.77	0.6	0.51	0.67	0.4	0.72	0.85	2.39	1.77	1.63	0.73	1.62	169	138	87	131	73	96	109	198	105	166	258	65	85	63	56	74	42	86	86	278	209	241	80	181	2	25816850
6.47	0.56	0.12	0.78	0.95	0.52	1.64	1.5	3.07	1.16	0.82	0.59	3.69	1.19	3.3	1.66	1.35	0.93	0.32	0.98	0.64	1.48	0.11	0.39	271	21	4	34	32	19	63	66	144	47	34	23	140	43	123	63	49	38	11	39	26	75	4	15	17	35539381
10.49	4.32	4.84	20.2	2.88	10.18	3.12	0.94	4.28	0	2.51	0.76	3.73	0.41	1.24	1.78	1.18	0.04	0	0.17	0.04	0.39	0.09	0	267	99	101	537	59	225	73	25	122	0	63	18	86	9	28	41	26	1	0	4	1	12	2	0	7	26006594
10.46	6.6	5.86	14.94	10.07	5.07	7.09	9.84	7.14	15.33	9.4	7.05	7.57	5.77	6.01	5.34	6.95	8.11	7.28	17.11	19.3	18.28	12.95	11.62	535	304	246	798	414	225	333	528	409	757	475	335	351	254	274	247	307	403	309	829	950	1131	594	542	15	75840972
11.15	2.68	7.33	7.65	3.28	7.73	5.97	7.32	9.13	7.27	6.49	2.65	6.54	11.62	2.32	7.86	6.71	7	1.59	0.74	1.82	4.14	2.05	0.53	254	55	137	182	60	153	125	175	233	160	146	56	135	228	47	162	132	155	30	16	40	114	42	11	2	105054665
47.18	6.53	11.16	50.69	6.95	17.09	19.94	30.03	27.82	39.88	36.17	11.49	34.63	19.49	8.53	11.36	14.78	12.2	19.37	55.42	47.46	69.79	13.47	37.34	1597	199	310	1792	189	502	620	1066	1054	1303	1209	361	1062	568	257	348	432	401	544	1777	1546	2857	409	1152	6	72362206
416.71	110.43	107.93	417.3	117.71	147.26	440.54	292.23	360.56	582.67	509.79	124.89	461.74	766.62	159.36	328.22	242.05	312.51	284.51	1854.43	4409.46	4585.75	634.99	1666.08	4730	1129	1005	4947	1074	1451	4593	3479	4581	6384	5715	1316	4749	7492	1611	3371	2372	3446	2679	19939	48168	62952	6464	17238	4	63262797
10.26	2.06	5.19	8.45	2.82	3.64	6.43	7.43	11.75	7.36	7.02	4.07	9.21	8.17	4.97	4.78	6.16	6.29	1.57	3.3	2.96	5.28	3.18	2.71	299	54	124	257	66	92	172	227	383	207	202	110	243	205	129	126	155	178	38	91	83	186	83	72	3	107846163
1.27	0.64	1.19	2.81	0.53	0.69	1.69	1.28	1.94	1.16	1.06	0.62	1.87	1.91	2.44	1.74	1	1.23	0.32	0.93	0.77	1.52	0.21	0.39	53	24	41	123	18	25	65	56	91	47	44	24	71	69	91	66	36	50	11	37	31	77	8	15	19	28941353
5.04	2.82	3.6	5.46	2.07	3.3	2.32	1.92	2.8	3.45	2.37	1.01	2.86	1.32	1.1	1.63	1.91	1.25	1.17	5.02	5.75	6.08	2.61	2.82	544	274	319	616	180	309	230	217	338	359	253	101	280	123	106	159	178	131	105	513	597	793	253	277	5	124111691
124.17	26.58	44.29	143.49	33.97	78.69	298.49	304.2	355.55	147.51	417.02	123.97	196.76	244.64	83.21	182.73	117.08	86.35	60.75	70.38	38.78	72.06	48.18	35.09	3770	727	1103	4550	829	2074	8324	9687	12083	4323	12505	3494	5413	6395	2250	5020	3069	2547	1530	2024	1133	2646	1312	971	7	26534730
9.58	3.71	6.97	7.11	3.69	4.53	10.67	14.41	13.4	10	8.83	5.24	8.36	12.12	12.8	14.73	8.47	8.48	2.91	5.41	5.25	10.07	4.47	4.77	258	90	154	200	80	106	264	407	404	260	235	131	204	281	307	359	197	222	65	138	136	328	108	117	5	137594907
1.2	0.72	0.63	1.25	0.6	0.63	0.88	0.93	1.04	1.17	0.83	0.38	1.03	0.44	0.27	0.52	0.62	0.3	0.77	1.65	1.83	1.72	0.49	1.18	278	149	120	303	112	126	186	225	268	261	190	81	216	88	56	108	124	68	148	361	408	481	101	249	7	130179168
3.32	0.69	2.76	5.09	1.71	2.63	2.94	5.21	3.32	2.07	2.97	1.57	5	1.66	4.45	3.7	1.42	1.03	0.65	1.49	1.51	0.69	0.25	0.39	160	30	109	256	66	110	130	263	179	96	141	70	218	69	191	161	59	48	26	68	70	40	11	17	12	108300640
6.09	0.69	0.76	0.6	0.6	71.96	0.75	70.91	1.05	537.4	1.19	0.75	0.76	20.83	0.08	1.61	658.28	403.38	0.5	2.49	4.46	0.57	2.16	0.46	88	9	9	9	7	902	10	1074	17	7491	17	10	10	259	1	21	8207	5659	6	34	62	10	28	6	4	60218621
3.74	2.56	1.29	2.9	0.33	2.61	3.71	1.38	3.18	1.71	2.07	0.78	2.43	1.2	0.94	1.51	0.99	0.45	1.35	5.04	3.15	4.49	2.3	2.99	170	105	48	138	12	103	155	66	162	75	93	33	100	47	38	62	39	20	51	217	138	247	94	124	15	76496583
15.33	2.77	5.88	11.82	6.14	10.69	10.16	17.68	17.35	18.08	19.91	8.26	12.29	4.34	4.27	7.06	9.69	4.45	12.61	21.75	21.87	25.15	5.47	14.92	1231	200	387	991	396	745	749	1489	1559	1401	1579	616	894	300	305	513	672	347	840	1654	1690	2442	394	1092	8	122276179
3.9	1.89	1.01	4	3.97	3.67	7.48	9.23	4.22	20.79	7.68	7.64	9.1	14.94	8.58	9.05	15.73	14.83	12.79	48.34	36.79	53.23	12.08	30.58	71	31	15	76	58	58	125	176	86	365	138	129	150	234	139	149	247	262	193	833	644	1171	197	507	12	103784115
18.43	6.67	13.25	17.4	9.22	7.16	22.54	25.34	29.36	22.05	34.29	21.19	25.59	12.23	38.07	27.62	11.29	9.12	2.99	14.07	8.97	17.73	5.11	6.21	1246	406	735	1229	501	420	1400	1797	2222	1439	2290	1330	1568	712	2293	1690	659	599	168	901	584	1450	310	383	19	10565155
2.58	1.15	2.01	2.31	2.02	1.72	1.87	2	1.34	1.77	1.91	1.14	1.76	1.96	3.21	2.92	1.35	1.19	0.45	1.45	0.92	1.63	0.62	0.66	241	97	154	226	152	140	161	196	140	160	176	99	149	158	267	247	109	108	35	128	83	184	52	56	19	56517599
0.62	0.29	0.46	0.58	0.48	0.63	0.47	0.44	0.45	0.52	0.58	0.29	0.44	0.72	0.54	0.64	0.49	0.68	0.12	0.38	0.23	0.38	0.22	0.21	95	41	58	94	59	85	66	72	78	78	88	42	61	96	74	90	65	102	15	55	34	71	30	30	9	3403592
3.09	0.09	0.5	1.74	0.37	0.5	10.1	9.85	10.95	7.84	11.64	1.23	12.54	118.13	0.43	3.57	5.03	3.24	9.35	667.38	4176.07	4600.74	92.58	635.47	114	3	15	67	11	16	342	381	452	279	424	42	419	3751	14	119	160	116	286	23314	148216	205202	3062	21362	7	46401214
5.56	1.59	0.91	2.73	2.51	3.2	1.5	2.19	1.39	3.48	2.24	0.32	1.39	2.45	0.79	1.9	1.93	1.31	2.71	3.36	3.62	8.31	3.47	4.04	314	81	42	161	114	157	78	130	88	190	125	17	71	119	40	97	94	72	127	180	197	568	176	208	1	182591425
3.13	1.21	1.43	3.61	1.29	2.01	3.12	4.83	6.66	4.24	6.48	0.91	4.46	3.91	2.17	3.21	4.32	2.6	4.33	15.05	10.83	12.59	2.63	5.21	190	66	71	229	63	106	174	307	452	248	388	51	245	204	117	176	226	153	218	865	632	924	143	288	15	25843266
12.04	5.21	9.67	8.27	8.93	9.05	8.2	12.56	8.96	12.3	10.25	8.47	7.35	7.32	8.85	10.28	4.24	5.83	2.05	3.14	3.95	6.58	2.42	4.25	510	199	336	366	304	333	319	558	425	503	429	333	282	267	334	394	155	240	72	126	161	337	92	164	1	58834533
29.96	10.28	18.79	37.3	21.63	18.99	22.84	22.5	23.14	16.63	31.59	14.99	33.9	14.11	19.83	29.69	13.64	14.27	5.74	9.72	16.24	10.18	5.67	11.27	560	173	288	728	325	308	392	441	484	300	583	260	574	227	330	502	220	259	89	172	292	230	95	192	6	72934330
0.48	0.17	0.82	0.46	1.03	0.55	0.19	0.49	0.12	1.31	0.41	0.68	0.38	0.31	0.22	0.11	0.27	0.2	0.81	1.23	1.2	0.63	0.51	0.99	25	8	35	25	43	25	9	27	7	66	21	33	18	14	10	5	12	10	35	61	60	40	24	47	3	105881027
13.6	9.06	6.75	17.11	4.95	16.11	4.65	6.95	17.18	16.1	4.82	12.87	13.83	9.93	12.54	7.3	4.95	17.6	5.03	57.11	28.16	84.08	36.71	46.67	140	84	57	184	41	144	44	75	198	160	49	123	129	88	115	68	44	176	43	557	279	1047	339	438	7	103461731
2.21	0.23	2.41	2.67	0.62	1.14	22.9	6.53	12.49	7.31	10.41	3	12.18	13.97	3.1	5.72	7.06	3.24	1.38	106.4	153.87	174.87	14.31	67.31	85	8	76	107	19	38	808	263	537	271	395	107	424	462	106	199	234	121	44	3872	5689	8125	493	2357	2	32274645
11.05	5.09	5.13	13.1	5.89	5.2	10.64	7.31	10.75	8.18	10.43	7.37	16.68	8.91	10.98	12.22	8.8	5.11	2.27	6.59	6.41	8.52	3.19	1.81	147	61	56	182	63	60	130	102	160	105	137	91	201	102	130	147	101	66	25	83	82	137	38	22	19	4107477
3.78	1.27	1.39	4.55	5.19	0.67	7.19	4.81	2.04	3.87	3.9	2.76	1.31	4.85	2.78	2.74	1.37	3.21	0.07	0.25	0.3	0.1	0.69	0.43	252	76	76	317	278	39	440	336	152	249	257	171	79	278	165	165	79	208	4	16	19	8	41	26	4	146533480
0.06	0	0	0	0	0.17	0.19	0.23	0.37	0.28	0.69	0.1	0.07	0	0	0	0	0	0.11	0.5	0.89	1	0.03	0.65	2	0	0	0	0	5	6	8	14	9	23	3	2	0	0	0	0	0	3	16	29	41	1	20	13	52883651
0.46	0.61	0.37	0.7	0.34	0.35	1.03	1.1	1.28	0.41	1.39	0.56	3.19	1.27	1.33	1.24	1.34	0.94	0.26	0.19	0.09	0.28	0.61	0.13	15	18	10	24	9	10	31	38	47	13	45	17	95	36	39	37	38	30	7	6	3	11	18	4	10	122222797
2.11	0.2	0.78	2.11	0.98	0.99	1.02	0.96	1.3	1.02	0.85	0.62	1.14	0.85	1.16	1.23	0.56	0.82	0.2	0.62	0.28	0.72	0.29	0.42	188	16	57	197	70	77	84	90	130	88	75	51	92	65	92	99	43	71	15	52	24	78	23	34	13	43518972
1.97	0.68	0.78	0.76	0.32	0.29	1.2	2.15	2.1	2.97	1.86	1.18	1.92	2.41	1.52	0.48	0.83	0.5	1.88	4.64	4.01	6.11	2.54	3	77	24	25	31	10	10	43	88	92	112	72	43	68	81	53	17	28	19	61	172	151	289	89	107	10	122284404
2	0.98	0.93	2.12	1.02	0.66	4.98	6.26	7.46	2.4	4.44	2.89	5.47	2.03	11.94	7.18	1.42	1.43	0.2	1.16	0.66	1.92	0.73	0.86	95	42	36	105	39	27	217	311	396	110	208	127	235	83	504	308	58	66	8	52	30	110	31	37	3	89043449
16.52	12.42	14.39	15.66	11.33	6.57	8.06	12.47	5.66	10.51	10.87	5.88	12.82	8.85	12.05	10.78	7.07	9.52	2.6	7.71	6.01	7.89	4.87	2.89	620	420	443	614	342	214	278	491	238	381	403	205	436	286	403	366	229	347	81	274	217	358	164	99	15	75865618
28.91	14.59	19.1	25.1	9.42	15.58	16.9	21.62	16.4	26.17	30.16	9.15	25.44	35.2	17.17	19.72	22.19	25.74	14.95	69.04	115.05	103.19	24.61	59.83	3550	1614	1924	3218	930	1660	1906	2784	2254	3102	3657	1043	2830	3721	1878	2191	2352	3070	1523	8029	13594	15322	2710	6696	1	140012446
0.39	0	0.04	0.57	0.37	0.08	0.75	1.13	1.79	0.39	1.71	0.73	2.1	0.52	2.82	1.87	0.42	0.3	0	0.14	0.07	0.46	0.04	0	24	0	2	36	18	4	42	72	122	23	103	41	116	27	153	103	22	18	0	8	4	34	2	0	3	89053381
90.44	15.61	19.71	56.42	16.5	31.07	22.24	36.15	35.36	37.34	55.99	19.58	29.77	28.03	13.37	22.39	15.92	12.62	15.82	61.99	49	120.93	17.99	39.31	2612	406	467	1702	383	779	590	1095	1143	1041	1597	525	779	697	344	585	397	354	379	1696	1362	4224	466	1035	11	29495846
2.43	0.81	0.58	3.11	0.48	1.27	2	3.47	3.17	3.68	3.51	1.69	1.96	0.89	1.12	1.73	0.79	1.44	1.7	4.08	3.41	4.98	1.45	2.36	254	76	50	339	40	115	192	380	370	371	362	164	185	80	104	163	71	146	147	404	343	629	136	225	15	25984452
3.6	1.87	2.49	3.07	4.92	1.18	3.57	3.64	4	4.54	2.87	2.58	2.9	1.97	5.42	3.51	4.18	2.08	0.6	1.84	1.75	3.55	0.75	1.67	354	166	201	316	389	101	323	376	441	431	279	236	259	167	475	313	355	199	49	172	166	422	66	150	3	88593110
2.98	3.19	2.51	2.04	2.1	5.03	3.28	4.55	2.78	12.89	5.62	1.86	2.61	3.65	4.94	2.92	2.43	2.51	1.18	0.93	0.74	0.48	0.94	0.67	88	85	61	63	50	129	89	141	92	368	164	51	70	93	130	78	62	72	29	26	21	17	25	18	3	145352731
1.42	0.15	0.67	1.01	0.39	0	0.29	0.28	0.82	1.23	0.24	0	0.29	0.61	3.08	1.48	0.15	1.17	4.83	24.55	53.92	25.35	1.38	6.21	54	5	21	40	12	0	10	11	35	45	9	0	10	20	104	51	5	43	152	883	1970	1164	47	215	12	113288860
9.33	1.65	2.91	5.46	2.88	4.18	3.27	6.26	5.8	6.66	6.12	3.2	5.68	3.53	1.51	2.14	2.92	1.99	3.37	9.85	7.22	15.77	2.66	6.63	270	43	69	165	67	105	87	190	188	186	175	86	149	88	39	56	73	56	81	270	201	552	69	175	2	130013334
0.07	0.41	0.32	0.72	0.09	0.22	0.53	0.82	0.3	0.15	1.32	0	0.33	0.04	0.21	0.04	0.39	0.23	0	3.51	14.45	35.16	0.29	5.9	2	10	7	20	2	5	13	23	9	4	35	0	8	1	5	1	9	6	0	89	372	1138	7	144	13	56436456
0	0	0	0	0	0	0	0	0	0	0	0	0	0	0	0	0	0	0	0.12	0.62	0.74	0.03	0.11	0	0	0	0	0	0	0	0	0	0	0	0	0	0	0	0	0	0	0	15	76	115	4	13	9	119312474
1.78	0.43	0.79	2.86	0.81	1.25	11.83	9.04	12.22	4.93	8.11	2.61	3.73	1.96	1.41	4.59	2.16	0.27	0	0.64	0.18	1.43	0.29	0.28	41	9	15	69	15	25	251	219	316	110	185	56	78	39	29	96	43	6	0	14	4	40	6	6	1	171000831
141.75	61.56	65.22	135.62	63.71	86.03	47.75	69.97	56.32	73.12	64.78	31.86	76.16	83.31	29.68	35.88	46.75	40.67	20.6	19.11	12.35	25.83	18.8	19.77	6820	2668	2574	6815	2464	3593	2110	3531	3033	3396	3078	1423	3320	3451	1272	1562	1942	1901	822	871	572	1503	811	867	8	93982864
20.83	9.16	10.23	20.04	9.97	11.66	12.94	15.13	14.51	12.9	14.55	4.6	13.77	7.52	4.63	6.59	9.92	9.46	9.25	29.23	26.07	29.86	6.81	18.16	1474	584	594	1481	567	716	841	1123	1149	881	1017	302	883	458	292	422	606	650	543	1959	1775	2555	432	1171	2	158148413
20.36	9.98	14.54	27.94	12.72	9.52	6.82	7.8	7.32	5.64	3.89	2.22	7.42	3.76	8.71	4.74	4.39	1.8	1.08	1.94	3.12	5.72	1.04	1.44	1680	742	984	2408	844	682	517	675	676	449	317	170	555	267	640	354	313	144	74	152	248	571	77	108	11	60089915
7.72	3.72	1.87	5.83	0.87	2.84	3.09	7	4.36	7.27	9.55	3.55	4.1	4.59	2.19	2.88	2.48	3.16	2.52	12.12	9.66	12.8	3.73	6.32	166	72	33	131	15	53	61	158	105	151	203	71	80	85	42	56	46	66	45	247	200	333	72	124	8	34089653
2.05	0.88	1.79	1.8	0.84	0.97	2.05	1.73	2.64	2.63	1.46	1.1	3.24	2.59	1.8	2.62	3.56	1.27	0.45	1.84	1.48	2.19	0.7	0.79	88	34	63	81	29	36	81	78	127	109	62	44	126	96	69	102	132	53	16	75	61	114	27	31	4	123798625
0.05	0	0	0	0.25	0.23	0.49	0.9	0.49	0.36	0.25	0.27	0.39	0.46	1.35	1.05	0.87	0.41	0.18	0.05	0.05	0.04	0	0	1	0	0	0	4	4	9	19	11	7	5	5	7	8	24	19	15	8	3	1	1	1	0	0	13	9051468
25.15	5.12	4.09	26.1	4.46	10.68	9.04	16.06	11.18	13.2	15.38	6.93	13.69	16.79	2.3	4.34	6.85	6.62	7.96	24.03	33.23	68.88	12.24	23.66	442	81	59	479	63	163	146	296	220	224	267	113	218	254	36	69	104	113	116	400	562	1464	193	379	5	110422148
3.26	0.62	1.32	2.08	0.79	1.84	0.84	0.62	0.86	0.54	1.07	0.51	1.43	0.6	0.53	0.6	0.56	0.33	0.17	0.39	0.2	0.34	0.09	0.28	284	49	94	189	55	139	67	57	84	45	92	41	113	45	41	47	42	28	12	32	17	36	7	22	15	91030074
1011.69	207.66	324.42	996.06	205.62	464.84	395.81	579.5	532.37	642.56	677.32	243.5	530.19	344.22	106.47	229.55	278.62	265.78	317.35	967.79	799.74	1197.21	243.04	653.88	7394	1367	1945	7603	1208	2949	2657	4442	4355	4533	4889	1652	3511	2166	693	1518	1758	1887	1924	6700	5625	10582	1593	4356	9	61820566
4.43	1.86	2.75	3.3	1.13	2.42	1.93	2.84	2.55	2.26	3.93	1.53	1.38	0.81	1.02	1.45	1.31	0.56	1.37	3.93	2.6	3.06	2.15	1.78	375	142	191	292	77	178	150	252	242	185	329	120	106	59	77	111	96	46	96	315	212	313	163	137	9	121946332
1.57	0.69	0.73	1.14	1.93	0.77	0.5	1.14	0.71	2.47	1.98	0.61	0.81	1.19	0.52	0.78	0.72	1.57	1.44	3.19	3.26	3.75	1.4	1.9	163	64	62	123	161	69	48	124	82	247	202	59	76	106	48	73	64	158	124	313	325	469	130	179	1	192835419
0.06	0	0.06	0.26	0	0.06	0.19	0.15	0.04	0.28	0.23	0.49	0.07	0.11	0.49	0.25	0.07	0.1	0	0	0	0.03	0	0	4	0	3	17	0	3	11	10	3	17	14	28	4	6	27	14	4	6	0	0	0	2	0	0	12	83260519
74.32	21.55	19.2	53.39	15.22	31.84	79.08	42.04	59.68	63.89	39.3	20.83	95.14	61.91	13.11	27.74	34.29	40.9	17.46	469.07	740.66	1026.65	57.39	241.92	1057	276	224	793	174	393	1033	627	950	877	552	275	1226	758	166	357	421	565	206	6319	10137	17658	732	3136	1	172721528
6.19	1.23	2.95	6.49	1.25	3.01	2.92	4.49	4.25	3.91	3.77	1.74	3.18	3.14	1.86	3.54	2.5	2	1.02	1.5	1.5	2.49	0.95	1.12	284	51	111	311	46	120	123	216	218	173	171	74	132	124	76	147	99	89	39	65	66	138	39	47	11	86574811
6.63	1.44	1.81	4.75	4.93	1.43	37.37	36.8	25.02	38.32	36.01	14.35	11.49	17.34	37.15	13.76	16.72	4.85	1.79	2.75	8.37	17.73	2.76	3.94	107	21	24	80	64	20	554	623	452	597	574	215	168	241	534	201	233	76	24	42	130	346	40	58	1	151013785
2.87	1.19	1.82	2.3	0.73	1.61	1.57	2.76	1.71	1.79	2.6	1.33	1.8	1.19	0.47	0.39	0.27	0.86	1.32	3.37	2.88	4.01	1.33	2.18	123	46	64	103	25	60	62	124	82	74	110	53	70	44	18	15	10	36	47	137	119	208	51	85	15	102024963
14.78	5.99	10.89	16.71	7.05	9.38	11.52	11.57	14.58	9.01	8.73	5.03	12.51	9.58	9.34	10.44	6.49	5.45	0.79	5.44	5.14	9.15	2.07	5.69	430	157	260	508	165	237	308	353	475	253	251	136	330	240	242	275	163	154	19	150	144	322	54	151	16	94159622
10.01	1.95	6.22	13.09	3.05	4.58	7.29	5.76	6.75	5.69	5.64	4.41	5.93	6.88	6.91	5.42	5.55	3.37	1.31	2.22	2.51	6.86	1.13	3.29	257	45	131	351	63	102	172	155	194	141	143	105	138	152	158	126	123	84	28	54	62	213	26	77	3	14671344
2.88	0.48	1.73	2.41	1.07	1.24	3.11	5.1	3.89	2.82	4.93	2.24	5.43	3.82	3.13	2.85	2.96	2.59	0.98	2.31	1.76	3.98	1.08	0.68	134	20	66	117	40	50	133	249	203	127	227	97	229	153	130	120	119	117	38	102	79	224	45	29	9	92157655
2.06	1.56	1.61	1.87	1.4	1.91	1.26	1.99	1.93	0.91	2.18	0.86	1.41	2.15	1.12	1.67	1.56	0.78	0.5	0.36	0.82	1.09	0.36	0.21	139	95	89	132	76	112	78	141	146	59	145	54	86	125	67	102	91	51	28	23	53	89	22	13	6	43321935
0.82	0.36	0.38	0.75	0.41	0.86	0.96	1.59	1.08	3.19	2.35	0.91	1.1	0.55	0.77	0.75	0.97	0.6	0.63	3.06	2.06	1.93	1.31	1.68	115	45	44	110	46	104	123	234	169	431	325	118	140	66	96	95	117	82	73	406	277	327	165	214	2	6102418
2.7	0.89	2.08	1.57	1.06	0.8	1.65	1.64	1.28	1.73	2.19	1.08	1.73	0.87	1.23	0.61	0.75	1.45	1.55	3.8	3.01	3.98	1.21	2.66	199	59	126	121	63	51	112	127	106	123	160	74	116	55	81	41	48	104	95	266	214	355	80	179	19	4905158
3.28	0.98	1.72	2.45	0.99	2.44	1.6	1.57	1.88	1.61	4.04	0.48	2.39	2.38	1.86	1.43	3.08	2.14	2.08	6.18	12.06	8.53	2.28	3.71	279	75	120	218	68	180	125	140	179	132	339	38	184	174	141	110	226	177	147	498	987	878	174	288	7	87927293
46.6	5.55	5.35	34.51	3.66	7.06	10.49	28.84	24.22	20.99	27.19	5.38	11.13	8.98	3.55	5.87	12.78	4.19	6.24	39	31.76	50.32	3.93	26.86	2061	221	194	1594	130	271	426	1338	1199	896	1188	221	446	342	140	235	488	180	229	1634	1352	2692	156	1083	15	34440651
11.82	5.47	7.34	15.62	4.67	7.69	1.09	0.46	0.39	0.63	2.21	0	1.35	1.27	0.49	0.53	1.31	0.94	0.21	0.14	0.27	0.47	0	0.05	271	113	138	374	86	153	23	11	10	14	50	0	28	25	10	11	26	21	4	3	6	13	0	1	11	99368800
7.51	2.85	4.1	6.83	3.63	3.58	2.86	3.26	4.47	3.87	4.56	2.39	5	2.1	3.06	2.66	3.56	2.48	2.45	12.55	8.2	12.29	3.75	5.04	237	81	106	225	92	98	83	108	158	118	142	70	143	57	86	76	97	76	64	375	249	469	106	145	7	140795773
1.68	1.64	0.7	0.89	1.31	2.22	1.93	2.01	1.18	2.06	2.77	0.32	2.95	0.94	0.44	0.83	2.33	0.62	0.91	16.69	16.56	11.71	1.54	8.31	56	49	19	31	35	64	59	70	44	66	91	10	89	27	13	25	67	20	25	526	530	471	46	252	17	85335804
4.69	2.36	2.34	6.83	2.74	4.2	4.71	5.5	4.83	5.48	6.17	3.37	5.39	3.07	1.8	2.61	1.86	2.8	4.11	7.02	7.95	10.1	2.81	6.77	117	53	48	178	55	91	108	144	135	132	152	78	122	66	40	59	40	68	85	166	191	305	63	154	13	99456155
18.63	5.04	8.7	13.4	3.53	7.24	12.61	15.55	10.31	9.85	11.06	5.7	9.08	7.14	6.9	7.89	6.3	4.92	2.85	3.14	2.65	7.98	2.11	3.11	394	96	151	296	60	133	245	345	244	201	231	112	174	130	130	151	115	101	50	63	54	204	40	60	14	122419116
39.31	7.28	17.22	16.93	11.67	24.42	47.11	79.76	63.92	57.91	74.87	42.35	43.63	24.8	63.82	61.9	40.61	19.33	10.55	39.82	23.59	24.84	4.57	17.04	1756	293	631	790	419	947	1933	3737	3196	2497	3303	1756	1766	954	2539	2502	1566	839	391	1685	1014	1342	183	694	7	97999875
5.07	1.08	3.11	5.32	1.85	2.34	2.5	3.48	4.76	5.39	5.62	2.19	2.07	2.48	1.56	1.68	1.87	1.36	2.18	7.81	3.29	10.09	1.76	3.65	157	30	79	172	46	63	71	113	165	161	172	63	58	66	43	47	50	41	56	229	98	378	49	103	7	44774982
2.74	0.8	2.07	5.04	1.44	1.55	2.22	2.19	2.36	2.11	2	1.36	3.54	2.48	2.99	3.17	1.95	1.34	1.16	1.25	1.57	2.12	0.63	1	171	45	106	328	72	84	127	143	165	127	123	79	200	133	166	179	105	81	60	74	94	160	35	57	4	133574601
0.35	0.39	0.61	0.48	0.14	0.18	0	2.73	0.62	1.36	1.99	2.64	0.43	0.43	0.34	0.39	0.51	0.47	0.74	5.3	0.77	0.27	3.21	2.13	16	16	23	23	5	7	0	131	32	60	90	112	18	17	14	16	20	21	28	230	34	15	132	89	8	41379249
0.49	0.29	0.21	0.51	0.22	0.27	0.27	0.32	0.35	0.35	0.57	0.35	0.36	0.21	0.25	0.21	0.26	0.23	0.2	1.05	0.71	0.76	0.3	0.74	102	55	36	111	36	48	52	69	82	71	116	68	68	38	47	40	47	47	34	207	141	192	55	140	13	63656142
3.12	2.36	0.99	3.17	1.01	4.89	2.45	3.69	2.96	3.04	5.56	1.14	2.34	1.67	1.68	2.21	1.59	1.73	3.54	5.34	4.47	5.01	4.94	4.79	50	34	13	53	13	68	36	62	53	47	88	17	34	23	24	32	22	27	47	81	69	97	71	70	7	140547134
0.12	0	0.92	0.39	0	1	0.19	0	0.16	0.12	0.35	0	0.51	0	0.06	0.26	0.13	0.48	0.63	5.86	16.89	12.1	0.26	0.57	2	0	13	7	0	15	3	0	3	2	6	0	8	0	1	4	2	8	9	96	281	253	4	9	2	164195990
6.36	1.78	4.28	6.92	4.08	2.79	4.98	5.82	7.4	4.72	6.31	2.3	6.39	6.54	5.83	6.1	4.58	3.24	1.78	4.33	2.9	4.8	2.36	1.32	349	88	193	397	180	133	251	335	455	250	342	117	318	309	285	303	217	173	81	225	153	319	116	66	16	34842798
17.23	8.15	10.57	21.19	7.8	10.84	4.19	2.79	5.23	1.43	4.07	2.11	5.44	1.39	1.82	1.81	1.39	0.43	0.04	0.71	0.49	1.43	0.49	0.12	948	404	477	1218	345	518	212	161	322	76	221	108	271	66	89	90	66	23	2	37	26	95	24	6	12	79344056
29.54	5.84	14.22	33.69	14.2	14.17	25.54	17.47	30.53	22.2	22.66	14.55	18.68	19.37	25.34	24.1	13.81	12.53	5.66	10.17	8.04	17.93	4.74	14.12	466	83	184	555	180	194	370	289	539	338	353	213	267	263	356	344	188	192	74	152	122	342	67	203	11	120601768
14.19	5.07	6.28	20.17	7.19	7.78	18.17	20.49	16.24	25.58	20.47	9.59	18.87	13.44	9.16	11.22	15.53	12.7	7.22	33.65	47.68	71.09	12.78	30.64	727	234	264	1079	296	346	855	1101	931	1265	1036	456	876	593	418	520	687	632	307	1633	2351	4405	587	1431	12	103581045
1.81	0.18	0.53	1	0.15	1.18	0.02	0	0	0.15	0	0	0.05	0	0	0.02	0	0	0.02	0.5	0.15	0.56	0.14	0.65	88	8	21	51	6	50	1	0	0	7	0	0	2	0	0	1	0	0	1	23	7	33	6	29	8	10974427
51.93	15.81	15.56	41.37	11.2	25.13	13.43	20.25	16.8	16.55	17.8	7.51	23.25	14.36	8.5	9.31	9.35	8.47	3.69	8.47	3.96	8.92	5.51	4.24	2071	568	509	1723	359	870	492	847	750	637	701	278	840	493	302	336	322	328	122	320	152	430	197	154	11	89873491
16.98	7.05	8.84	14.35	9.72	10.68	8.56	17.61	6.74	14.87	16.33	10.41	15.17	11.42	9.07	16.14	12.23	13.05	19.36	38.63	24.37	23.72	24.36	25.63	698	261	298	616	321	381	323	759	310	590	663	397	565	404	332	600	434	521	660	1504	964	1179	898	960	11	115158850
13.81	4.44	6.05	9.39	3.22	8.59	4.69	14.39	11.12	16.16	14.43	6.35	10.49	9.63	4.23	8.8	8.59	8.73	7	36.53	37.2	43.31	7.74	9.74	635	184	228	451	119	343	198	694	572	717	655	271	437	381	173	366	341	390	267	1591	1646	2408	319	408	5	77099154
69.51	15.13	24.16	66.26	11.36	27.65	20.56	36.61	41.08	41.38	51.1	19.01	35.2	23.74	12.86	10.44	29.59	11.47	20.9	71.43	72.55	96.65	12.78	65.56	449	88	128	447	59	155	122	248	297	258	326	114	206	132	74	61	165	72	112	437	451	755	74	386	5	129205141
81.8	18.37	32.82	78.89	28.86	18.87	4.36	4.22	4.36	2.32	6.05	1.67	7.67	2.88	1.9	2.34	2.1	2.35	0.84	2.54	1.74	2.09	0.66	1.27	5378	1088	1770	5417	1525	1077	263	291	321	147	393	102	457	163	111	139	119	150	46	158	110	166	39	76	3	10269148
0	0.26	0	0.19	0	0.05	0.21	0	0.18	0.69	0	0.17	0.17	0	0	0.3	0	0	0	4.58	20.28	41.27	1.27	3.42	0	6	0	5	0	1	5	0	5	17	0	4	4	0	0	7	0	0	0	110	495	1266	29	79	10	79710310
100.59	13.08	25.58	136.57	15.42	49.93	34.85	50.53	60.8	54.59	67.59	20.23	64.19	33.91	9.65	16.89	23.69	19.41	29.97	93.99	86.67	122.15	22.55	71.4	1323	155	276	1876	163	570	421	697	895	693	878	247	765	384	113	201	269	248	327	1171	1097	1943	266	856	13	73467957
4.55	1.06	2.75	4.58	6.18	1.94	3.25	5.07	1.88	3.21	3.56	1.81	1.77	5.02	4.34	4.01	2.44	2.6	0.23	0.85	1.39	2.18	1.24	1.59	119	25	59	125	130	44	78	139	55	81	92	44	42	113	101	95	55	66	5	21	35	69	29	38	15	89261652
2.03	0.88	0.83	1.92	0.81	1.48	1.08	1.52	1.93	0.92	1.47	0.58	1.52	1.55	0.92	0.79	0.81	0.75	0.13	0.76	0.87	1.02	0.3	0.34	277	109	93	274	89	176	136	218	295	122	198	74	188	183	112	98	96	100	15	98	114	168	37	43	19	29585614
0.25	0.27	0.25	0.6	0.06	0.36	0.88	0.68	1.82	1.39	4.64	1.11	1.04	0.49	0.63	0.2	0.65	0.3	0.59	10.6	9.02	5.94	0.45	1.01	11	11	9	28	2	14	36	32	91	60	205	46	42	19	25	8	25	13	22	449	388	321	18	41	17	43978316
5.73	2.03	2.81	4.72	2.64	3.34	3.7	4.71	4.2	4.32	3.59	2.4	4.82	3.4	3.82	3.45	2.99	3.01	0.86	2.18	1.82	4.85	0.28	0.54	386	123	155	332	143	195	229	333	317	281	239	150	294	197	229	210	174	197	48	139	118	395	17	33	12	100745316
0.89	0	0.17	0.72	0.85	1.65	0.37	0.52	1.16	0.5	0	0	0.53	1.19	0.23	0.6	1.66	0.98	0	0.07	0	0.17	0	0.15	13	0	2	11	10	21	5	8	19	7	0	0	7	15	3	8	21	14	0	1	0	3	0	2	4	59964294
0.14	0.04	0.04	0.03	0	0.4	0.19	0.18	0.17	0.1	0.19	0.02	0.13	0.08	0.04	0.04	0.09	0	0.27	0.42	0.39	0.17	0.11	0.35	19	5	4	4	0	47	23	26	25	13	25	2	16	9	5	5	11	0	30	54	51	28	13	43	15	66652668
2.1	1.76	2.13	2.71	1.71	1.94	3.05	2.28	1.93	2.61	3.95	2.07	2.82	3.21	3.72	1.97	2.78	2.03	0.77	1.21	2.71	2.19	0.77	1.5	167	126	139	225	109	134	223	190	172	200	310	153	203	220	263	142	191	157	51	91	207	211	55	109	6	3372257
0.34	0	0.07	0.18	0.19	0.22	0.31	0.18	0.12	0.19	0.09	0.08	0.1	0.2	0.06	0.04	0	0.04	0.36	0.24	0.62	0.59	0.31	0.43	18	0	3	10	8	10	15	10	7	10	5	4	5	9	3	2	0	2	16	12	32	38	15	21	5	116576779
2.96	0.9	1.27	3.27	2.13	2.02	2.63	3.5	2.77	1.94	3.54	2.32	2.44	2.29	2.02	3.22	1.46	1.49	0.71	1.64	1.41	1.32	0.8	0.97	207	57	73	239	120	123	169	257	217	131	245	151	155	138	126	204	88	101	41	109	95	112	50	62	3	57363070
1.75	0.18	0.55	1.98	1.62	1.25	3.41	4	2.3	2.23	2.15	1.57	1.99	3.91	2.65	5.04	1.87	1.78	0.67	1.79	1.79	2.22	0.74	0.79	66	6	17	78	49	41	118	158	97	81	80	55	68	127	89	172	61	65	21	64	65	101	25	27	9	21666738
20.82	6.71	6.24	19.74	6.98	12.22	17.66	24.61	20.1	27.56	34.24	8.18	25.12	27.47	8.12	13.28	20.44	20.63	18.83	58.25	65.59	77.08	16	38.41	1050	305	258	1040	283	535	818	1302	1135	1342	1706	383	1148	1193	365	606	890	1011	788	2783	3184	4702	724	1766	1	172525622
0.28	0	0.3	0.87	0.17	0.2	0.04	0.07	0.31	0.22	0.46	0.19	0.31	0.61	0.78	0.35	0.28	0.14	0	0.07	0	0.09	0	0	8	0	7	26	4	5	1	2	10	6	13	5	8	15	20	9	7	4	0	2	0	3	0	0	3	116854171
0.46	0.43	0.13	0.85	0.3	0.32	0.45	1.6	1.55	1.06	1.35	0.64	0.72	0.16	0.25	0.51	0.43	0.29	0.38	3.32	2.62	2.1	0.28	0.86	31	26	7	60	16	19	28	113	117	69	90	40	44	9	15	31	25	19	21	212	170	171	17	53	4	132968129
0.26	0	0	0.02	0	0.03	0.28	0.66	0.23	1.69	0.62	0.09	0.24	0.33	0.07	0.38	0.71	0.34	1	1.72	0.72	1.92	0.61	1.91	12	0	0	1	0	1	12	32	12	75	28	4	10	13	3	16	28	15	38	75	32	107	25	80	5	114706077
73.41	19.64	20.54	54.35	15.67	39.28	30.88	45.52	37.88	44.8	44.11	28.69	58.4	47.94	22.7	17.29	36.66	32.46	33.85	81.78	86.41	247.08	36.23	67.2	1830	441	420	1415	314	850	707	1190	1057	1078	1086	664	1319	1029	504	390	789	786	700	1931	2073	7449	810	1527	13	63012567
1.23	0.59	0.69	1.12	0.6	0.64	0.38	0.71	0.49	0.53	0.76	0.45	0.65	0.81	0.44	0.4	0.43	0.2	0.08	0.32	0.2	0.5	0.12	0.14	214	92	98	203	84	97	60	129	96	89	130	73	102	121	68	63	64	34	11	52	34	104	19	22	1	62742444
0.07	0.01	0.11	0.1	0.12	0.16	0.13	0.05	0.06	0.21	0.07	0.09	0.18	0.13	0.08	0.15	0.24	0.12	0.08	0.64	1.02	1.21	0.16	0.38	12	1	16	18	16	24	21	9	11	34	12	14	27	19	12	23	35	20	11	103	167	248	25	59	17	31505766
0	0	0	0	0	0	0.03	0.11	0	0	0	0	0	0	0	0.06	0	0	0.27	0.36	0.47	1.02	0.13	0.03	0	0	0	0	0	0	1	4	0	0	0	0	0	0	0	2	0	0	8	12	16	44	4	1	9	7558457
1.3	0.45	0.58	1.15	0.27	0.61	0.43	0.51	0.51	0.48	0.37	0.32	0.61	0.28	0.3	0.6	0.4	0.2	0.06	0.22	0.17	0.45	0.09	0.12	271	85	99	251	46	111	82	112	119	96	76	62	116	51	55	113	72	41	11	43	34	114	17	22	3	101763092
15.52	3.06	4.84	15.55	2.54	6.08	7.07	9.71	10.1	9	10.78	4.15	7.44	6.71	1.49	3.55	3.35	3.61	4.64	12.73	12.67	25.1	3.67	8.66	806	143	206	843	106	274	337	529	587	451	553	200	350	300	69	167	150	182	200	626	633	1576	171	410	6	85107158
1.06	0.59	0.78	0.63	0.62	0.17	0.31	0.55	0.42	0.2	0.46	0.26	0.97	0.51	0.59	0.46	0.43	0.55	0.04	0.41	0.18	0.57	0.1	0.16	93	47	56	58	44	13	25	51	41	17	40	21	77	39	46	37	33	47	3	34	15	61	8	13	X	156226851
0	0.04	0	0.02	0	0	0.04	0	0.01	0	0	0.01	0.01	0	0	0	0	0	0	0.36	0.56	0.18	0.01	0.11	0	6	0	3	0	0	6	0	2	0	0	1	2	0	0	0	0	0	0	62	99	40	2	19	11	7013489
0.1	0	0	0	0	0	0	0.43	0.13	0.05	0.15	0	0.06	0.93	0.39	0.39	0	0.82	0	0	0	0	0	0	2	0	0	0	0	0	0	9	3	1	3	0	1	16	7	7	0	16	0	0	0	0	0	0	18	84643870
0.19	0.06	0.23	0.43	0.14	0.12	0.43	0.2	0.28	0.16	0.71	0.23	0.51	0.54	0.21	0.33	0.36	0.21	0.11	0.15	0.21	0.24	0.07	0.14	26	8	26	61	15	14	54	29	43	21	96	29	63	63	26	41	43	28	13	19	27	40	8	17	11	50492911
1988.59	731.17	1371.22	1674.55	797.51	1495.77	381.72	495.21	383.29	432.29	477.59	261.35	322.42	565.87	133.51	208.45	296.47	294.16	118.17	176.28	115.59	204.08	111.22	128.32	61426	20343	34745	54022	19802	40106	10830	16043	13252	12889	14570	7494	9024	15049	3673	5826	7906	8827	3028	5158	3436	7624	3081	3613	4	115375461
2.69	1.23	2.07	4.71	2.8	1.82	2.21	3.18	2.66	2.5	3.99	1.65	2.88	1.13	1.75	2.12	1.29	1.17	2.54	5.89	4.91	3.7	1.61	5.49	97	40	61	177	81	57	73	120	107	87	142	55	94	35	56	69	40	41	76	201	170	161	52	180	11	115705550
0.72	0.29	0.91	1.14	0.46	0.53	0.91	1.84	0.96	2	1.91	1.16	1.55	1.48	1.55	2.35	2.59	1.13	0.5	1.6	0.84	0.69	0.42	0.55	33	12	34	54	17	21	38	88	49	88	86	49	64	58	63	97	102	50	19	69	37	38	17	23	12	20927085
2.51	1.3	0.7	3.57	1.23	0.83	0.94	1.12	0.93	2.21	1.84	0.34	0.86	0.75	0.72	1.02	0.38	0.81	0.57	2.04	1.99	3.05	1.22	2.06	191	89	44	284	75	55	66	89	79	162	138	24	59	49	49	70	25	60	36	147	146	281	83	143	6	29694221
0.11	0	0	0.05	0.02	0	0	0.11	0.06	0.65	0.05	0	0	0.09	0.22	0.11	0.02	0	0.08	0.39	0.63	1.02	0.52	0.75	7	0	0	3	1	0	0	7	4	39	3	0	0	5	12	6	1	0	4	23	38	77	29	43	7	119225742
6.18	1.85	7.69	5.82	2.12	1.78	4.3	14.04	12.23	7.07	15.32	4.58	8.97	2.8	11.44	11.1	1.6	1.42	0.6	2.81	2.1	2.11	0.65	0.51	349	94	356	343	96	87	223	831	773	385	854	240	459	136	575	567	78	78	28	150	114	144	33	26	5	125552878
0.09	0.04	0.03	0.02	0.03	0.1	0.68	1.29	0.78	1.8	0.16	0.16	0.51	0.1	0.23	0.28	0.84	0.53	0.54	3.6	5.26	6.91	0.36	1.48	8	3	2	2	2	8	56	121	78	155	14	13	41	8	18	23	65	46	40	304	452	746	29	120	14	65903852
4.25	2.86	2.24	4.09	3.38	4.79	22.71	27.77	18.45	19.1	21.91	16.58	16.23	25.99	18.76	16.88	18.78	13.63	7.91	7.37	5.17	12.57	8.55	7.28	180	109	78	181	115	176	884	1234	875	781	917	652	623	948	708	647	687	561	278	296	211	644	325	281	6	37507108
5.5	1.31	1.19	5.66	1.91	2.78	2.32	3.28	2.89	3.38	4.32	1.15	4.24	1.78	0.96	1.39	0.95	1.94	2.94	4.96	6.08	7.43	1.89	3.04	438	94	78	471	122	192	170	274	258	260	340	85	306	122	68	100	65	150	194	374	466	716	135	221	12	84801336
27.03	7.76	8.63	26.95	8.13	13.84	14.05	20.19	20.36	19.19	27.95	12.64	21.69	16.58	8.48	11.57	8.67	8.12	2.46	4.71	3.96	11.01	4.84	9.13	1539	398	403	1603	372	684	735	1206	1298	1055	1572	668	1119	813	430	596	426	449	116	254	217	758	247	474	16	31241098
3.61	0.21	0.6	5.07	0.24	0.86	16.11	14.13	16.1	16.33	20.51	1.81	21.41	191.85	1.73	5.05	18.42	8.79	17.14	618.9	2451.73	3398.44	96.44	562.48	131	7	18	192	7	27	537	538	654	572	735	61	704	5995	56	166	577	310	516	21277	85634	149169	3139	18608	7	46389921
10.86	6.39	4.22	11.88	1.59	6.56	3.48	5.79	3.76	3.03	9.17	2.12	8.76	3.46	3.11	2.88	1.73	2.74	4.17	8.49	10.13	13.74	5.34	8.94	204	108	65	233	24	107	60	114	79	55	170	37	149	56	52	49	28	50	65	151	183	312	90	153	11	120433714
6.2	0.7	1.6	3.73	2.13	2.63	3.83	5.15	7.15	3.03	5.74	2.17	7.58	2.54	9.18	7.65	5.7	2.62	1.67	3.29	2.98	5.72	1.04	2.86	326	33	69	205	90	120	185	284	421	154	298	106	361	115	430	364	259	134	73	164	151	364	49	137	8	123956540
835.12	194.57	295.3	583.95	417.18	731.46	1407.34	1826.36	1357.31	2388.53	1760.18	846.98	893.61	2032.01	606.59	1332.04	1365.15	1662.26	1580.33	4034.25	3395.89	4798.65	1433.52	3224.4	25160	5280	7298	18374	10103	19129	38944	57709	45771	69460	52374	23688	24394	52708	16276	36311	35507	48650	39496	115130	98460	174844	38732	88547	12	104304745
1.84	1.12	0.82	2.1	0.5	0.84	1.06	0.61	0.8	0.43	1.01	0.21	1.92	1.38	1.34	1.1	1.02	1.16	0.17	0.16	0.41	1.76	0.35	0.58	210	115	77	251	46	83	111	73	103	47	114	22	199	136	136	114	101	129	16	17	45	243	36	60	4	139687531
4.27	6.25	6.72	4.45	3.6	2.87	7.94	3.18	5.14	5.29	5.37	5.45	3.4	9.72	2.83	3.58	2.75	2.51	1.96	1.26	1.51	1.93	1	1.18	286	377	369	311	194	167	488	223	385	342	355	339	206	560	169	217	159	163	109	80	97	156	60	72	14	75997557
0	0	0	0.02	0	0	0.09	0.12	0.01	0.2	0.06	0.05	0	0.02	0	0	0.02	0	0.13	0.32	0.26	0.13	0.21	0	0	0	0	1	0	0	5	8	1	12	4	3	0	1	0	0	1	0	7	19	16	10	12	0	1	82669649
2.2	0.44	1.01	2.09	0.61	1.06	1.8	1.16	0.98	2.53	1.67	1.23	2.26	1.9	0.73	2.5	1.05	0.77	2.49	4.86	4.41	5.22	1.12	4.44	112	20	42	111	25	47	84	62	56	124	84	58	104	83	33	115	46	38	105	234	216	321	51	206	9	119800229
8.94	2.33	3.22	11.99	1.67	5.5	3.62	9.35	7.18	8.28	8.61	2.92	3.15	3.07	1.63	3.16	3.14	2.94	5.32	4.93	6.13	10.08	4.32	5.76	247	58	73	346	37	132	92	271	222	221	235	75	79	73	40	79	75	79	122	129	163	337	107	145	4	149828493
24.58	6.78	13.41	26.39	6.67	21.44	12.63	11.7	9.53	25.12	23.36	6.18	20.21	10.67	6.7	9.64	12.08	13.88	21.47	30.13	57.39	36.3	9.01	18.06	733	182	328	822	160	555	346	366	318	723	688	171	546	274	178	260	311	402	531	851	1647	1309	241	491	3	87265188
0.73	0.48	0.58	0.92	0.37	0.71	0.48	0.52	0.64	0.71	0.94	0.48	0.79	0.78	0.85	1.14	0.5	0.7	0.06	0.62	0.51	0.77	0.15	0.27	76	45	50	100	31	64	46	57	75	71	97	46	75	70	79	108	45	71	5	61	51	97	14	26	11	119033871
0.23	0.03	0.2	0.35	0.19	0.18	0.33	0.68	0.28	0.8	0.69	0.15	0.47	0.31	0.35	0.36	0.44	0.39	0.39	0.61	1.25	1.4	0.89	0.95	26	3	19	41	17	18	34	81	36	88	77	16	48	30	35	37	43	43	37	66	137	192	91	98	6	29473161
0.68	0.12	0.33	0.44	0.3	0.12	0.21	0.91	0.32	1.21	0.22	0.29	0.81	0.76	0.73	1.08	0.47	0.11	1.08	2.58	7.38	4.64	0.33	1.4	25	4	10	17	9	4	7	35	13	43	8	10	27	24	24	36	15	4	33	90	262	207	11	47	5	88667668
1.95	0.54	1.54	1.94	1.34	1.77	0.48	1.71	1.81	2.33	1.07	1.14	0.91	1.01	4.62	4.52	1.94	0.92	0.5	0.27	0.48	0.65	0	0.28	85	21	55	88	47	67	19	78	88	98	46	46	36	38	179	178	73	39	18	11	20	34	0	11	10	69045592
0.41	0.09	0.14	0.29	0.15	0.34	0.23	0.89	0.46	1.02	1.03	0.12	0.26	0.7	0.06	0.06	0.38	0.36	0.53	1.62	0.85	1.23	0.74	1.57	50	10	14	37	15	36	26	113	62	120	123	14	29	73	7	7	40	43	53	186	99	180	81	174	1	79771914
41.14	5.75	10.75	45.24	2.98	17.1	17.17	27.65	27.49	35.01	36.17	8.58	35.76	17.24	6.16	9.66	10.3	9.47	16.68	49.14	44.43	67.2	11.38	27.4	532	67	114	611	31	192	204	375	398	437	462	103	419	192	71	113	115	119	179	602	553	1051	132	323	7	16186704
7.38	8.55	10.45	7.42	4.57	7.17	6.58	5.87	4.22	8.85	6.31	7.18	3.13	10.01	5.1	5.85	3.8	6.61	0.94	3.09	1.34	5.06	2.45	2.91	612	639	711	643	305	516	501	511	392	709	517	553	235	715	377	439	272	533	65	243	107	508	182	220	19	12673150
13.41	5.15	6.04	13.84	7.06	9.66	8.75	11.08	9.17	9.04	9.65	6.62	7.18	8.69	3.2	7.37	5.49	6.35	2.22	2.25	2.88	3.53	3.31	2.95	1601	554	592	1726	678	1001	960	1388	1225	1042	1138	734	777	893	340	796	566	737	220	254	331	510	354	321	6	58561508
12.6	5.13	5.22	12.09	7.77	8.47	11.66	13.67	7.19	9.69	13.72	7.48	10.82	23.9	16.45	10.79	10.73	5.96	3.04	5.02	4.43	17.5	4.37	5.12	559	205	190	560	277	326	475	636	357	415	601	308	435	913	650	433	411	257	112	211	189	939	174	207	15	77272419
1.11	0.27	0.59	0.37	0.34	0.14	0.65	0.97	1.69	0.47	1.86	1.04	0.66	0.35	1.65	0.9	0.73	0.28	0.22	0.29	0.16	0.15	0	0	37	8	16	13	9	4	20	34	63	15	61	32	20	10	49	27	21	9	6	9	5	6	0	0	19	8137529
58.51	22.09	28.14	54.35	21.69	33.99	23.33	40.03	20.62	30.34	35.18	22.68	38.8	35.29	23.11	32.16	20.41	14.22	11.51	10.14	6.94	11.32	11.69	12.76	1876	638	740	1820	559	946	687	1346	740	939	1114	675	1127	974	660	933	565	443	306	308	214	439	336	373	8	93927846
0.59	0.23	0.45	0.27	0.54	0.43	0.45	0.57	0.32	0.49	0.54	0.18	0.28	0.48	0.58	0.6	0.59	0.27	0.09	0.31	0.22	0.46	0.16	0.16	121	43	76	58	89	77	85	121	72	96	108	35	52	85	105	111	104	53	15	60	43	114	29	29	X	70254373
0	0	0.09	0	0	0	0.53	0.22	0.62	0.88	0.7	0	0.14	0	0	0.2	0.42	0	0.59	1.33	0.61	1.12	0.54	0.76	0	0	3	0	0	0	19	9	27	33	27	0	5	0	0	7	14	0	19	49	23	53	19	27	8	94897376
2.37	0.73	1.54	3.18	3.29	0.87	3.28	1.48	2.02	2.85	0.69	1.22	1.19	1.91	5.05	2.73	3.2	1.08	0.37	0.83	0.45	3.48	0.5	0.71	222	62	118	311	248	71	282	145	212	258	64	106	101	154	421	231	259	98	29	74	41	394	42	61	7	4140038
17.97	5.03	7.79	14.39	8.2	7.37	2.54	5.07	2.7	7.33	4.09	2.14	2.48	2.39	3.38	5.5	2.21	2.63	0.5	2.04	2.27	4.15	0.65	1.08	2040	514	725	1706	748	726	265	604	343	803	459	225	255	234	342	565	217	290	47	219	248	570	66	112	11	116033111
51.18	24.22	49.76	40.3	69.22	47.86	49.49	57.3	53.93	50.3	51	31.83	57.39	46.04	45.94	50.24	45.6	40.9	12.49	2.59	3.12	10.75	13.58	8.68	563	240	449	463	612	457	500	661	664	534	554	325	572	436	450	500	433	437	114	27	33	143	134	87	4	61701360
3.69	1.82	1.67	2.94	3.26	2.53	0.86	0.95	1.09	0.67	1.77	0.98	1.73	1.62	0.95	1.47	0.54	0.63	0.14	0.72	0.99	0.61	0.32	0.38	317	141	118	264	225	189	68	86	105	56	150	78	135	120	73	114	40	53	10	59	82	63	25	30	2	165915009
0.83	0.17	0.69	0.89	0.23	0.37	0.83	1.24	1.29	0.99	0.65	0.39	0.99	0.42	0.98	0.6	0.73	0.65	0.06	0.72	0.33	0.42	0.07	0.03	92	17	63	104	21	36	85	145	161	107	71	40	100	40	97	61	70	70	6	76	35	57	7	3	4	6686353
35.55	9.11	16.25	41.89	17.68	21.41	116.95	120.56	148.88	97.69	121.68	43.74	60.3	142.25	50.77	120.74	86.79	69.34	32.38	25.28	28.72	70.25	36.65	42.01	1048	242	393	1290	419	548	3167	3728	4913	2780	3543	1197	1611	3611	1333	3221	2209	1986	792	706	815	2505	969	1129	9	57584220
0	0.38	0	0	0	0.27	0	0.33	0	0	0	0	0.25	0.4	0.39	0.38	0	0	0.28	0.97	5.74	11.52	0	3.79	0	3	0	0	0	2	0	3	0	0	0	0	2	3	3	3	0	0	2	8	48	121	0	30	16	48692984
1.13	0.49	0.44	0.86	1.07	0.95	0.02	0.18	0.72	3.6	1.87	1.13	0.15	1.73	0.21	0.7	0.27	0.73	5.18	3.32	0.65	4.31	4.3	8.77	59	23	19	47	45	43	1	10	42	182	97	55	7	78	10	33	12	37	225	165	33	273	202	419	6	121893389
0.51	0.06	0.37	0.48	0.38	0.17	1.93	1.45	1.49	0.26	1.59	0	2.01	1.41	0.79	1.73	1.46	1.09	0.12	0.48	0	0.46	0	0.78	10	1	6	10	6	3	35	30	33	5	31	0	36	24	14	31	25	21	2	9	0	11	0	14	1	21288799
2.19	0.63	0.67	2.18	0.82	1.24	1.05	2.3	2.3	1.91	2.37	0.72	1.87	1.89	0.69	0.64	1.04	0.77	1.02	3.76	2.65	5.43	0.95	3.35	147	38	37	153	44	72	65	162	173	124	157	45	114	109	41	39	60	50	57	239	171	441	57	205	13	94337818
1.08	0.17	0.75	1.37	1.03	0.69	1.35	1.84	1.62	1.12	1.76	0.84	1.09	0.86	1.14	1.55	0.94	0.54	0.34	0.37	0.6	0.88	0.43	0.36	128	18	73	169	98	71	147	228	214	128	206	92	117	88	120	166	96	62	33	42	68	126	46	39	15	52927434
2.79	4.59	7.33	2.48	1.45	1.08	3.89	0.92	0.93	1.26	0.69	2.35	1.96	3.68	3.82	3.08	3.64	4.07	0.18	0.62	0.45	1.8	0.65	3.03	110	163	237	102	46	37	141	38	41	48	27	86	70	125	134	110	124	156	6	23	17	86	23	109	5	105470908
0.22	0.09	0	0.13	0.13	0.21	1.07	0.55	0.66	1.15	0.98	0.33	0.63	1.14	0.24	0.45	1.27	0.87	0.34	2.24	6.35	7.23	1.31	1.68	17	6	0	11	8	14	77	45	58	87	76	24	45	77	17	32	86	66	22	166	479	685	92	120	10	83066712
4.27	4.31	4.57	9.08	3.58	3.62	6.65	6.69	5.76	7.39	6.95	2.89	7.7	5.62	11.24	6.07	6.24	3.75	2.29	4.67	2.94	6.8	2.7	1.67	196	178	172	435	132	144	280	322	296	327	315	123	320	222	459	252	247	167	87	203	130	377	111	70	10	99099093
4.13	0.6	0.93	1.38	2.02	1.51	5.61	7.63	3.24	3.79	2.68	1.6	2.8	3.16	2.13	0.32	1.35	0.75	0.35	0.72	0.7	0.9	0.36	0.89	372	49	69	130	146	118	464	720	326	329	238	134	228	245	171	26	105	66	26	61	61	98	29	73	8	65171173
15.78	3.45	7.13	13.41	7.17	9.81	12.16	17.92	18.14	16.35	12.84	7.74	12.33	10.92	9.06	11.27	13.87	8.95	2.67	7.02	8.94	14.52	3.07	3.02	178	35	66	158	65	96	126	212	229	178	143	81	126	106	91	115	135	98	25	75	97	198	31	31	4	107736952
9.71	2.42	3.31	7.1	2.37	4.93	2.91	3.05	3.31	3.1	4.85	2.63	4.35	2.81	0.88	2.04	1.23	2.33	2.66	8.37	5.42	9.52	2.06	4.72	458	103	128	350	90	202	126	151	175	141	226	115	186	114	37	87	50	107	104	374	246	543	87	203	16	95921818
5.67	2.77	2.11	4.67	1.67	3.6	2.29	1.75	3.03	1.88	2.68	1.24	0.72	1.62	1.71	1.25	0.67	1.03	0.22	0.39	0	0.8	0.29	0.09	216	95	66	186	51	119	80	70	129	69	101	44	25	53	58	43	22	38	7	14	0	37	10	3	11	70107615
1.93	1.08	0.59	1.56	0.52	1.16	0.79	1.26	1.02	1.53	1.78	0.72	0.92	0.44	1.38	0.76	1.21	0.62	1.14	3.16	3.33	2.21	1.13	1.95	157	79	39	132	34	82	59	107	93	120	143	54	68	31	100	56	85	49	77	243	260	217	82	144	14	30317311
22.48	2.15	7.14	24.59	2.2	7.25	9.8	12.43	12.63	13.68	12.81	4.76	12.25	8.79	3.1	4.21	5.12	5.29	5.99	16.04	17.33	31.65	6.47	11.09	407	35	106	465	32	114	163	236	256	239	229	80	201	137	50	69	80	93	90	275	302	693	105	183	19	42111712
4.33	1.42	1.24	3.3	2	2.11	3.5	3.66	3.22	3.97	4.45	1.17	3.69	1.37	2.1	2.72	1.82	1.59	1.58	5.71	6.95	9.73	1.97	5.29	132	39	31	105	49	56	98	117	110	117	134	33	102	36	57	75	48	47	40	165	204	359	54	147	19	4672619
4.53	3.79	4.97	4.84	5.61	3.91	1.18	1.85	0.78	1.75	1.46	1.09	1.92	1.95	0.96	2.48	1.25	1.64	0.34	0.25	0.37	0.49	1.01	0.49	386	291	347	431	384	289	92	165	74	144	123	86	148	143	73	191	92	136	24	20	30	51	77	38	4	127368641
1.93	1.06	0.99	1.7	0.73	1.02	1.26	2.31	1.34	2.59	1.92	1.4	2.77	2.55	3.26	1.64	2.56	1.58	1.14	10.04	12.27	12.65	1.41	5.51	271	134	114	250	82	124	163	341	211	351	267	182	352	308	408	209	310	216	133	1336	1659	2149	178	706	9	108924457
0.62	0.63	0.55	0.86	0.37	0.68	1.09	0.88	0.81	1.58	0.93	0.91	0.98	1.07	1.29	0.7	0.49	0.86	0.19	0.24	0.78	0.89	0.22	0.34	75	68	54	108	36	71	121	111	109	184	111	102	107	111	139	77	51	101	19	28	91	130	24	37	15	82692637
1695.04	2059.83	1687.56	1802.04	2154.24	2495.34	1557.8	2187.9	2355.1	2339.36	2243.27	4630.43	2867.77	1074.6	2497.64	2165.35	3422.48	2304.06	6119.24	6353.4	6393.37	3293.21	2955.91	7680.46	1713	1875	1399	1902	1750	2189	1446	2319	2664	2282	2239	4344	2626	935	2248	1980	2986	2262	5130	6082	6218	4025	2679	7075	MT	14071
1.42	0.42	1.04	1.16	0.71	0.81	0.71	1.09	0.94	0.71	1.53	0.81	1.14	1.51	0.77	0.76	0.65	0.73	0.19	0.36	0.43	0.88	0.33	0.55	125	33	75	106	50	62	57	100	92	60	133	66	91	114	60	60	49	62	14	30	36	93	26	44	17	78507677
2.67	0.32	0.23	1.46	0.71	1.65	2.38	6.17	1.87	3.85	6.65	0.41	1.89	1.11	2.25	5.58	1.21	0.69	6.66	8.24	8.21	8.5	6.05	3.55	28	3	2	16	6	15	23	68	22	39	69	4	18	10	21	53	11	7	58	82	83	108	57	34	7	63546281
1.98	0.98	0.98	2.19	1.22	0.85	1.56	1.99	1.54	1.63	1.38	1.09	0.96	1	2.03	1.79	1.31	0.59	0.25	0.78	0.55	1.51	0.44	0.51	340	151	137	392	168	127	245	357	296	270	234	174	149	148	309	277	194	98	36	127	90	312	67	80	7	127566629
10.72	2.23	4.46	11.75	3.09	3.05	5.59	4.59	7	4.93	4.33	3.23	4.78	2.48	5.1	3.84	4.06	2.15	1.1	0.93	2.06	4.31	0.6	2.08	401	75	137	459	93	99	192	180	293	178	160	112	162	80	170	130	131	78	34	33	74	195	20	71	11	70103578
0	0.53	0	0.55	0.59	0.66	1.35	1.82	2.05	1.78	2.32	0.1	2.21	1.89	1.5	1.48	1.77	1.77	0	0.1	0.6	0.63	0.11	0.94	0	5	0	6	5	6	13	20	24	18	24	1	21	17	14	14	16	18	0	1	6	8	1	9	13	39925266
5.74	0.5	0.78	6.18	2.26	2.52	2.24	3.28	3.89	3.62	4.49	2.99	5.42	3.01	1.26	2.01	1.58	1.7	3.76	5.61	5.57	7.9	3.15	4.51	215	17	24	242	68	82	77	129	163	131	166	104	184	97	42	68	51	62	117	199	201	358	106	154	19	6919229
1.35	0.92	0.57	0.91	0.52	0.73	1.46	1.27	1.47	0.97	1.63	0.87	1.24	1.46	0.62	0.89	1.3	0.98	0.24	0.12	0.02	0.13	0.18	0.37	229	140	79	160	71	107	227	225	278	159	272	137	190	213	93	136	189	161	34	19	3	26	28	57	3	63148958
0.23	0.16	0.04	0.15	0	0.02	0.02	0.34	0.1	0.07	0.42	0.12	0	0.04	0	0.02	0	0.09	0.54	0.23	0.3	0.71	0	0.37	13	8	2	9	0	1	1	20	6	4	23	6	0	2	0	1	0	5	25	12	16	48	0	19	16	90623607
1.33	0.47	0.51	0.74	0.48	0.41	1.34	1.27	0.78	0.94	0.95	0.84	1.57	0.64	1.42	1.18	1.72	0.63	0.23	0.58	0.13	0.99	0.25	0.28	41	13	13	24	12	11	38	41	27	28	29	24	44	17	39	33	46	19	6	17	4	37	7	8	17	15642064
166.16	64.45	55.7	117.81	49.66	230.74	46.27	54.33	93.41	103.06	67.06	87.15	112.54	69.49	84.65	54.14	39.65	131.78	32.26	567.25	270.57	555.66	324.35	325.08	1869	653	514	1384	449	2253	478	641	1176	1119	745	910	1147	673	848	551	385	1440	301	6044	2929	7559	3272	3333	7	103475741
0.4	0.18	0.41	0.28	0.21	0.3	0.2	0.52	0.21	0.58	0.77	0.23	0.39	0.19	0.21	0.18	0.4	0.09	0.26	0.89	1.2	0.67	0.56	0.5	37	15	31	27	16	24	17	51	22	52	71	20	33	15	17	15	32	8	20	78	107	75	47	42	15	97642651
0.92	0.33	0.51	1	0.81	0.58	1.2	1.08	0.72	0.55	0.84	0.45	1.34	1.1	0.7	1.02	0.58	0.31	0	0.38	0.34	0.61	0.1	0.16	31	10	14	35	22	17	37	38	27	18	28	14	41	32	21	31	17	10	0	12	11	25	3	5	2	177709488
1.04	0.87	1.47	1.09	1.54	0.11	0.96	1.95	1.31	1.11	1.09	0.84	3.52	1.13	0.73	0.97	1.47	1.04	0.27	0.41	0.57	1.29	0.22	0.04	32	24	37	35	38	3	27	63	45	33	33	24	98	30	20	27	39	31	7	12	17	48	6	1	2	70305267
0.02	0	0.08	0.68	0	0.05	0.13	0.18	0	1.17	0.68	0.2	0.1	0	0	0	0.03	0.07	0.22	0.12	0.14	0.3	0.59	0.56	1	0	3	31	0	2	5	8	0	49	29	8	4	0	0	0	1	3	8	5	6	16	23	22	17	35188166
0.36	0.09	0.3	0.32	0.19	0.05	0.21	0.35	0.3	0.47	0.27	0.07	0.26	0.14	0.08	0.06	0.35	0.13	0.11	0.7	1.02	1.25	0.15	0.89	38	9	26	36	16	5	21	39	36	49	28	7	25	13	8	6	32	14	10	71	105	162	14	87	16	97365882
1.07	0.35	1.76	1.46	0.8	0.59	1.33	0.71	1.06	0.23	1.12	0.57	1.72	1.75	0.82	1.4	0.81	1.15	0.5	0.12	0.78	0.37	0.39	0.38	103	30	139	147	62	49	117	72	114	21	106	51	150	145	70	122	67	107	40	11	72	43	34	33	11	94827050
1.05	0.42	0.37	0.5	1.03	0.25	0.41	0.64	0.34	0.19	0.53	0.37	0.7	0.5	0.61	0.4	0.25	0.45	0.07	0.17	0.21	0.19	0.2	0.08	58	21	17	29	46	12	21	37	21	10	29	19	35	24	30	20	12	24	3	9	11	13	10	4	12	98886833
0.22	0	0.31	0.7	0.04	0.22	0.34	0.84	0.23	1.41	1.18	0.31	0.1	0.73	0.32	0.91	0.7	0.07	0.61	2.9	2.27	4.7	1.2	0.9	7	0	8	23	1	6	10	28	8	43	37	9	3	20	9	26	19	2	16	87	69	180	34	26	7	24181448
0.05	0.19	0	0.32	0	0.05	0.27	0.17	0.01	0.16	0.05	0.03	0	0	0.02	0.03	0.05	0	0.24	0.1	0.62	0.19	0.03	0.17	3	11	0	22	0	3	16	12	1	10	3	2	0	0	1	2	3	0	13	6	39	15	2	10	5	23903294
2.54	0.85	1.91	2.45	1.87	1.33	1.87	2.42	3.47	3.1	4.45	1.31	1.71	2.49	3.25	3.63	1.91	2.47	0.92	1.9	1.67	2.49	0.55	1.2	123	37	76	124	73	56	83	123	188	145	213	59	75	104	140	159	80	116	37	87	78	146	24	53	8	125362495
684.8	409.56	486.97	1155.26	1020.53	730.21	635.73	1085.31	1092.52	2012.24	1763.37	2808.06	1123.54	442.67	986.31	1002.37	653.94	1286.07	1524.5	2731.47	2063.79	1318.69	1593.09	3206.37	672	362	392	1184	805	622	573	1117	1200	1906	1709	2558	999	374	862	890	554	1226	1241	2539	1949	1565	1402	2868	MT	5260
0.29	0.3	0.16	0.37	0.62	0.13	2.67	4.48	2.45	2.33	4.32	2.32	2.36	3.92	2.02	4.25	4.84	2.64	0.84	1.07	1.31	1.64	1.15	2.64	13	12	6	17	22	5	109	209	122	100	190	96	95	150	80	171	186	114	31	45	56	88	46	107	10	127734387
8.84	1.96	3.4	7.38	3.42	3.89	12.1	16.09	14.62	9.69	15.08	9.21	15.02	10.1	7.79	7.46	8.67	5.55	2.87	4.76	1.72	6.98	4.54	3.94	241	48	76	210	75	92	303	460	446	255	406	233	371	237	189	184	204	147	65	123	45	230	111	98	13	4536848
1.63	0.88	1.58	1.84	0.7	0.69	1.09	1.54	1.73	1.9	1.35	0.89	0.69	0.64	0.96	0.61	0.39	1.24	0.17	0.54	0.5	0.48	0.15	0.25	130	63	103	153	45	48	80	129	154	146	106	66	50	44	68	44	27	96	11	41	38	46	11	18	7	48516177
6.14	1.96	1.69	5.44	1.07	2.65	2.72	4.82	4.18	4.42	4.4	2.2	3.85	2.03	1.99	2.32	1.9	2.11	1.61	7.07	8.95	12.89	2.25	2.66	243	70	55	225	34	91	99	200	185	169	172	81	138	69	70	83	65	81	53	265	341	617	80	96	2	155661752
0.91	0.35	0.46	1.36	0.79	0.78	0.93	1.72	1.68	1.64	0.54	0.53	1.38	1.24	1.04	1.6	1.72	2	0.21	0.44	0.74	1.19	0.09	1.19	46	16	19	72	32	34	43	91	95	80	27	25	63	54	47	73	75	98	9	21	36	73	4	55	4	47465067
21.57	3.78	6.97	22.57	3.31	7.76	21.74	26.17	26.3	28.51	40.04	19.02	17.89	16.28	5.67	6.88	14.19	9.51	7.32	39.88	42.35	52.41	13.27	15.29	551	87	146	602	68	172	510	701	752	703	1010	451	414	358	129	159	313	236	155	965	1041	1619	304	356	4	49379840
0.45	0.32	0.13	0.36	0.36	0.1	0.16	0.24	0.09	0.18	0.1	0.13	0.16	0.38	0.49	0.31	0	0.2	0.03	0.09	0.04	0.07	0.01	0.04	37	24	9	31	24	7	12	21	8	14	8	10	12	27	36	23	0	16	2	7	3	7	1	3	8	88388438
1.19	1.24	1.03	1.89	1.69	0.82	2.21	1.74	2.29	2.33	0.75	1.43	1.58	1.18	3.66	1.92	2.82	0.95	0.28	1.27	1.25	2.34	0.42	0.99	178	167	126	295	203	106	303	273	382	335	110	198	214	152	486	259	363	138	35	179	179	422	56	135	4	21847583
0.07	0.07	0.18	0.19	0.15	0.17	0.09	0.06	0.13	0.29	0.66	0.43	0.19	0.14	0.09	0.14	0.04	0.18	0.64	0.62	0.35	0.54	0.2	0.28	6	6	13	18	11	13	7	6	13	25	58	36	15	11	7	11	3	16	47	52	30	58	16	23	2	31777303
29.58	4.74	4.19	26.38	4.07	13.08	7.54	10.67	11.23	10.34	12.95	5.45	9.97	6.82	1.91	3.38	2.76	5.43	6.23	17.93	10.93	29.58	3.62	10.59	1094	158	127	1019	121	420	256	414	465	369	473	187	334	217	63	113	88	195	191	628	389	1323	120	357	5	138159333
0	0	0	0.06	0.05	0.12	0	0.19	0.02	0.06	0.33	0.02	0	0	0.09	0.04	0.09	0.08	0.05	0.93	0.35	0.13	0.78	0.37	0	0	0	3	2	5	0	10	1	3	16	1	0	0	4	2	4	4	2	44	17	8	35	17	10	126836578
1.91	1.89	1.83	2.2	2.02	0.99	3.17	1.51	1.78	3.55	3.45	1.08	2.76	2.29	3.23	2.86	1.69	2.24	0.59	1.41	1.09	1.85	1.51	0.99	93	83	73	112	79	42	142	77	97	167	166	49	122	96	140	126	71	106	24	65	51	109	66	44	12	57587414
1.34	0.72	1.09	1.09	1.65	0.93	2.6	3.93	3.1	4.64	3.36	1.87	1.85	1.72	2.19	2.78	1.9	0.89	0.77	1.12	1.27	1.98	0.3	0.84	115	56	77	98	114	69	205	354	298	384	285	149	144	127	167	216	141	74	55	91	105	205	23	66	12	40251566
0.96	0.53	0.36	1.05	0.53	0.61	0.77	0.66	0.77	1.14	0.97	0.67	0.89	0.54	0.33	0.84	0.86	0.42	0.33	2.05	2.54	2.77	0.86	1.58	56	28	17	64	25	31	41	40	50	64	56	36	47	27	17	44	43	24	16	113	142	195	45	84	4	63477018
0.93	0.22	0.31	0.57	0.54	0.34	0.42	0.78	0.66	0.81	1.03	0.48	0.32	0.65	0.35	0.18	0.44	0.38	0.43	1.71	0.92	1.82	0.39	0.76	119	25	33	77	56	38	50	105	95	100	130	57	37	72	40	21	49	47	46	208	114	283	45	89	15	31291624
0.34	0.09	0.18	0.11	0.21	0.06	0.23	0.17	0.21	0.25	0.26	0.06	0.34	0.28	0.15	0.16	0.18	0.09	0.05	0.09	0.03	0.14	0	0.06	53	12	23	17	26	8	33	27	36	37	40	8	47	37	20	22	24	13	6	13	5	27	0	9	10	55890389
194.28	71.01	114.67	134.88	98.22	81.85	11.71	11.81	12.81	12.28	7.14	7.33	2.79	3.83	2.79	3.96	0.42	1.38	0.59	0.22	0.21	0.27	0.5	1.34	4769	1570	2309	3458	1938	1744	264	304	352	291	173	167	62	81	61	88	9	33	12	5	5	8	11	30	3	96463081
1.33	0.45	0.56	0.86	0.84	0.53	1.23	1.15	1.6	0.81	0.84	0.58	1.08	0.81	1.06	1.26	0.57	0.82	0.13	0.61	0.94	0.99	0.15	0.37	179	55	62	121	91	62	152	162	240	105	111	72	132	94	127	153	66	107	14	78	121	161	18	45	6	34130315
0.3	0.03	0	0.37	0	0.07	0.11	0.34	0.32	0.64	0.53	0.26	0.35	0.21	0.31	0.33	0.26	0.21	0.34	1.11	0.83	1.03	0.24	0.57	26	2	0	34	0	5	9	31	31	54	46	21	28	16	24	26	20	18	25	92	70	109	19	46	7	44240088
0.65	0.06	0.4	1.01	0.24	0.37	0.38	1.16	0.41	0.79	1.84	0.26	1.41	1.48	0.46	1.17	0.41	0.64	0.23	0	0.23	0.34	0.3	0.12	24	2	12	39	7	12	13	45	17	28	67	9	47	47	15	39	13	23	7	0	8	15	10	4	6	136825449
4.3	2.86	4.15	4.66	3.67	2.58	2.93	2.5	2.57	4.01	2.65	2.19	1.43	1.37	3.74	2.06	2.02	1.63	1.2	5.51	11.95	20.52	3.19	2.36	182	109	144	206	125	95	114	111	122	164	111	86	55	50	141	79	74	67	42	221	487	1051	121	91	11	117856905
31.59	7.86	9.7	27.05	5.69	9.28	3.73	3.48	4.9	5.75	3.96	1.82	4.97	3.57	2.03	2.61	2.68	2.16	0.78	1.41	1.86	2.3	1.67	0.63	1326	297	334	1186	192	338	144	153	230	233	164	71	189	129	76	99	97	88	27	56	75	117	63	24	15	81835309
2.43	0.41	0.5	1.66	1.13	1.57	1.53	1.81	1.62	1.41	1.13	0.76	2.78	1.63	1.07	1.69	0.86	2.12	0.5	0.35	0.04	1.43	0.09	0	59	9	10	42	22	33	34	46	44	33	27	17	61	34	23	37	18	50	10	8	1	42	2	0	1	105283732
0.07	0.04	0.49	0.35	0.05	0.08	0.08	0	0.2	0	0	0.04	0	0	0	0	0	0.04	0.26	0.54	0.19	0.75	0	0.2	2	1	11	10	1	2	2	0	6	0	0	1	0	0	0	0	0	1	6	14	5	25	0	5	8	10908750
10.46	2.98	6.2	28.96	3.69	7.65	11.23	10.24	13.13	10.84	17.32	3.35	13.26	7.22	1.43	5.16	3.44	4.95	11.25	16.71	14.25	30.86	5.67	13.65	74	19	36	214	21	47	73	76	104	74	121	22	85	44	9	33	21	34	66	112	97	264	36	88	X	149998163
0.96	0.42	0.39	0.82	0.27	1.97	0.58	0.56	0.48	0.55	0.38	0.29	0.53	0.93	0.06	0.3	1.05	0.38	0.19	8.85	6.99	3.58	0.83	0.64	18	7	6	16	4	32	10	11	10	10	7	5	9	15	1	5	17	7	3	157	126	81	14	11	7	14198976
6.94	2.39	4.02	4.39	2.89	4.02	2.6	6.75	4.99	7.47	6.86	2.85	4.29	4.75	4.93	8.42	6.8	3.62	0.7	5.84	3.18	3.8	1.8	3.44	689	214	327	455	231	346	237	703	554	716	673	263	386	406	436	756	583	349	58	549	304	456	160	311	18	74400676
1.56	0.89	1.61	2.44	0.94	1.31	1.29	1.62	1.27	1.13	0.91	1.17	1.57	2.42	0.96	1.78	1.97	1.27	0.4	0.9	1.03	1.17	0.21	0.62	33	17	28	54	16	24	25	36	30	23	19	23	30	44	18	34	36	26	7	18	21	30	4	12	9	78083196
0	0	0	0.1	0	0	0.03	0	0.07	0.21	0.23	0.14	0	0.59	0.31	0.67	0.61	0.13	0	0.03	0	0.08	0	0.11	0	0	0	4	0	0	1	0	3	8	9	5	0	20	11	24	21	5	0	1	0	4	0	4	6	128639348
1.33	2.43	1.49	1.75	1.07	1.16	1.1	0.24	0.48	0.26	0.36	0.89	0.83	1.84	2.26	0.79	0.37	0.92	0.13	0.57	0.75	0.18	0.2	0.16	37	61	34	51	24	28	28	7	15	7	10	23	21	44	56	20	9	25	3	15	20	6	5	4	12	113370224
0.22	0	0	0	0	0	0	0	0	0.06	0	0	0	0	0.13	0.25	0.13	0	0	1.06	5.05	13.86	0.12	3.49	4	0	0	0	0	0	0	0	0	1	0	0	0	0	2	4	2	0	0	18	87	300	2	57	9	110248815
5.59	0.63	3.35	5.39	1.12	2.18	7.42	8.26	9.14	5.25	7.19	2.09	6.53	9.35	5.69	7.01	1.97	4.97	2.17	2.9	3.44	6.03	1.43	2.08	118	12	58	119	19	40	144	183	216	107	150	41	125	170	107	134	36	102	38	58	70	154	27	40	6	97187650
23.35	11.32	5.22	20.94	3.49	7.32	4.83	17.47	12.68	18.83	16.16	4.46	14.68	5.66	3.15	9.15	6.68	4.56	10.87	21.69	18.43	34.58	4.94	15.73	158	69	29	148	19	43	30	124	96	123	108	28	90	33	19	56	39	30	61	139	120	283	30	97	11	62493703
0.73	0.69	1.45	1.43	0.74	0.69	1.62	2.58	1.55	1.43	1.59	0.88	1.26	1.32	1.61	1.98	1	0.2	0.2	0.74	0.42	0.72	0.06	0.48	27	23	44	55	22	22	55	100	64	51	58	30	42	42	53	66	32	7	6	26	15	32	2	16	2	170338348
0.18	0.07	0.11	0.28	0.06	0.07	0.37	0.42	0.34	0.62	0.45	0.21	0.19	0.78	0.21	0.34	0.58	0.24	0.09	1.14	3.93	5.83	0.43	0.97	12	4	6	19	3	4	22	29	25	39	29	13	11	44	12	20	33	15	5	71	248	462	25	58	10	63218222
9.09	7.91	8.38	5.64	10.39	7.5	4.68	5.5	4.72	4.2	6.59	3.17	8.67	7.56	2.48	5.02	3.7	5.44	2.66	0	1.15	0.71	0.68	0.4	74	58	56	48	68	53	35	47	43	33	53	24	64	53	18	37	26	43	18	0	9	7	5	3	4	61199576
2.72	0.37	1.27	2.7	0.42	1.35	1.46	3.81	2.28	1.77	1.43	0.9	1.82	1.44	1.06	1.71	1.01	1.35	0.2	0.21	0.56	1.72	0.34	0.11	81	10	31	84	10	35	40	119	76	51	42	25	49	37	28	46	26	39	5	6	16	62	9	3	8	106587212
1.85	0.27	1.18	1.51	1.06	1.1	1.23	1.29	1.46	1.49	0.85	0.57	1.32	1.45	0.85	1.04	1.01	1.02	0.14	0.95	0.3	1.22	0.43	0.44	139	18	73	119	64	72	85	102	123	108	63	40	90	94	57	71	66	75	9	68	22	111	29	30	11	72668058
0.13	0.03	0.05	0.22	0.23	0.03	1.37	1.32	0.63	0.59	2.05	0.63	1.58	0.28	0.74	0.57	0.71	0.04	0.06	0.13	0.12	0.46	0.01	0.23	10	2	3	17	14	2	95	105	53	43	153	44	108	18	50	39	46	3	4	9	9	42	1	16	1	92759367
0.39	0.2	0.43	0.82	0.07	0.18	0.28	0.13	0.51	0.81	0.75	0.46	0.35	0.16	0.2	0.43	0	0.2	0.45	0.87	2.07	1.8	0.2	0.56	20	9	18	44	3	8	13	7	29	40	38	22	16	7	9	20	0	10	19	42	102	111	9	26	12	112645262
1.51	1.37	2.06	1.54	1.67	0.93	0.2	0.08	0.2	0.21	0	0.13	0.07	0.34	0.35	0.41	0.07	0	0	0	0	0	0.05	0	73	60	82	78	65	39	9	4	11	10	0	6	3	14	15	18	3	0	0	0	0	0	2	0	1	78473663
2.63	1.35	1.29	2.58	1.65	1.53	1.22	2.72	0.98	1.84	3.8	1.82	1.59	0.78	0.86	1.37	0.68	1.88	1.65	4.77	5.42	1.49	2.28	3.33	117	54	47	120	59	59	50	127	49	79	167	75	64	30	34	55	26	81	61	201	232	80	91	135	19	4053313
1.74	0.48	0.48	0.69	0.52	0.51	0.87	1.47	1.15	1.38	1.79	0.59	1.03	0.33	1.18	0.74	1.18	0.5	0.9	4.73	2.44	1.65	1.55	1.57	133	33	30	55	32	34	61	118	98	102	135	42	71	22	80	51	78	37	57	342	179	152	106	109	11	120259881
2.36	0.6	1.29	1.62	0.77	1.38	1.96	1.91	1.57	1.82	2.28	1.89	4.04	1.97	1.18	0.96	1.27	1.06	0.32	1.07	1.1	0.43	0.48	0.82	114	26	51	82	30	58	87	97	85	85	109	85	177	82	51	42	53	50	13	49	51	25	21	36	11	101136854
9.77	1.88	2.74	9.92	1.37	4.38	6.04	5.81	5.45	6.7	7.71	1.43	7.34	2.93	2.11	1.42	2.76	4.63	2.05	12.34	13.44	18.01	3.43	9.81	213	37	49	226	24	83	121	133	133	141	166	29	145	55	41	28	52	98	37	255	282	475	67	195	7	65340917
0.36	0.05	0.08	0.24	0.18	0.05	0.03	0.31	0.18	0.32	0.32	0.12	0.07	0.11	0.3	0.35	0.11	0.13	0.42	0.63	0.81	0.86	0.26	0.69	23	3	4	16	9	3	2	21	13	20	20	7	4	6	17	20	6	8	22	38	50	66	15	40	5	137951723
38.87	15.4	31.01	60.52	85.21	18.4	44.6	87.15	39.45	84.31	57.2	64.53	73.65	52.31	92.74	64.63	86.74	60.76	10.89	55.34	36.96	25.95	29.47	59.8	353	126	231	574	622	145	372	830	401	739	513	544	606	409	750	531	680	536	82	476	323	285	240	495	4	62006525
12.55	6.78	14.89	15.09	7.32	15.35	19.1	9.42	7.64	15.3	10.34	5.38	7.23	18.05	16.83	16.56	7.72	6.74	3.61	2.93	2.42	7.07	6.31	1.58	113	55	110	142	53	120	158	89	77	133	92	45	59	140	135	135	60	59	27	25	21	77	51	13	18	51998339
0	0	0.07	0.2	0.04	0.17	0.06	0	0.03	0.12	0.3	0.35	0.29	0.03	0	0.16	0.98	0.24	0.6	0.99	2.52	4.69	0.49	1.16	0	0	2	7	1	5	2	0	1	4	10	11	9	1	0	5	29	8	17	32	83	194	15	36	5	113223705
0.51	0.22	0.36	0.7	0.12	0.73	1.03	0.86	0.72	0.63	1.01	0.25	0.81	1.12	0.98	0.95	0.77	0.5	0.37	0.46	0.43	0.8	0.3	0.2	42	16	24	60	8	52	78	74	66	50	82	19	60	79	72	71	55	40	25	36	34	80	22	15	3	142236103
1.31	0.46	0.59	1.45	0.43	0.16	2.62	0.65	1.47	0.07	0.9	0	1.59	0.08	1.47	0.15	0.95	0.35	0	0	0	0	0	0.23	19	6	7	22	5	2	35	10	24	1	13	0	21	1	19	2	12	5	0	0	0	0	0	3	7	48334369
8.87	2.02	3.38	7.4	2.21	4.51	7.68	7.46	7.03	8.62	8.01	5.05	3.46	8.61	4.55	6.59	6.48	6.88	1.32	2.45	2.08	5.6	3.5	1.6	195	40	61	170	39	86	155	172	173	183	174	103	69	163	89	131	123	147	24	51	44	149	69	32	2	119485927
0.44	0.15	0.42	0.5	0.69	0.22	0.39	0.58	0.36	0.52	0.28	0.17	0.23	0.5	0.93	0.39	0.74	0.34	0.13	0.32	0.33	0.38	0.07	0.31	120	36	95	145	152	52	99	168	112	139	75	44	57	118	229	97	175	92	30	83	87	128	17	79	1	160830492
0.74	0.28	0.25	1.56	0.63	0.34	0.73	0.13	0.47	0.57	1.51	0.15	0.41	0.4	0.13	0.05	0.11	0.57	0.78	0.66	0.98	1.52	0.56	1.72	32	11	9	71	22	13	29	6	23	24	65	6	16	15	5	2	4	24	28	27	41	80	22	68	15	98561302
0.94	0.06	0.43	0.96	0.37	0.2	0.53	0.76	0.36	0.53	0.87	0.13	0.43	0.62	0.63	0.21	0.51	0.61	0.83	1.42	1.41	1.64	0.69	1.06	70	4	26	75	22	13	36	59	30	38	64	9	29	40	42	14	33	44	51	100	101	148	46	72	16	62614048
9.81	3.74	5.07	9.2	3.96	3.67	8.98	10.63	10.89	10.82	10.71	8.86	4.58	6.4	11.01	9.78	4.57	1.66	1.53	2.66	2.15	7.93	2.12	1.26	634	218	269	621	206	206	533	721	788	675	684	532	268	356	634	572	255	104	82	163	134	620	123	74	1	171041539
0.63	0.29	0.36	0.5	1.27	1.1	1.26	0.91	0.56	0.31	0.43	0.14	1.24	1.38	0.92	1.24	0.42	0.54	0.08	0.31	0.48	0.49	0.37	0.29	19	8	9	16	31	29	35	29	19	9	13	4	34	36	25	34	11	16	2	9	14	18	10	8	3	95203407
1.25	0	1.07	0.24	1.09	0.43	2.32	1.55	1.68	1.69	1.01	1.08	1.94	1.31	2.39	4.02	2.18	1.68	1.06	0	0	0.21	0	0	10	0	7	2	7	3	17	13	15	13	8	8	14	9	17	29	15	13	7	0	0	2	0	0	4	60633682
3.54	2.66	1.6	5.87	1.93	1.86	7.7	8.8	7.2	10.68	10.92	3.92	7.36	4.11	2.91	3.35	10.62	5.48	5.77	14.34	17.02	12.51	10.37	14.12	105	71	39	182	46	48	210	274	239	306	320	108	198	105	77	90	272	158	142	403	486	449	276	382	13	53121245
14.36	8.22	4.62	7.56	3.84	6.57	10.42	21.37	21.51	30.35	23.45	6.93	13.28	7.6	4.67	5.29	9.26	10.94	19.88	16.9	14.01	12.23	16.69	27.03	735	379	194	404	158	292	490	1147	1232	1499	1185	329	616	335	213	245	409	544	844	819	690	757	766	1261	9	65201542
7.8	0.12	1.36	2.9	33.39	5.74	38.18	231.57	56.35	373.24	135.47	51.09	10.25	25.51	167.98	493.86	52.05	250.39	17.65	6.66	11.74	23.47	26.8	26.95	147	2	21	57	506	94	661	4578	1189	6791	2522	894	175	414	2820	8423	847	4585	276	119	213	535	453	463	12	104046908
0	0	0	0	0	0	0	0	0	0.19	0	0	0.8	0	0.51	0	0	0.28	0.43	2.19	8.05	16.53	0.2	3.16	0	0	0	0	0	0	0	0	0	2	0	0	8	0	5	0	0	3	4	23	86	222	2	32	9	109676447
0.25	0.58	0.22	0.33	0.25	0.21	0.73	0.36	0.29	0.39	0.37	0.17	1.09	0.57	0.87	0.48	0.21	0.3	0.11	0.25	0.13	0.34	0.16	0.22	14	29	10	19	11	10	37	21	18	21	20	9	55	27	43	24	10	16	5	13	7	23	8	11	16	97248235
0.94	0.03	0.56	3.94	0.66	0.7	6.81	12.42	5.61	3.7	1.88	0.37	0.75	0.4	1.19	1.17	0.53	0.11	0.13	0.25	0.38	0.18	0.22	0.05	68	2	33	296	38	44	450	938	452	257	134	25	49	25	76	76	33	8	8	17	26	16	14	3	7	143242499
2.66	1.52	2.86	2.17	1.7	1.71	4	3.43	3.67	3.32	1.98	2.44	4.53	2.5	5.1	2.21	2.27	2.26	0.94	1.78	1.63	2.1	0.96	0.09	68	35	60	58	35	38	94	92	105	82	50	58	105	55	116	51	50	56	20	43	40	65	22	2	19	34560931
3.63	1.19	2.33	2.54	2.91	2.75	2.06	2.47	1.28	2.24	2.85	2.21	1.74	3.03	3.33	2.67	1.46	0.91	0.65	1.03	1.15	2.22	0.7	1.18	230	68	121	168	148	151	120	164	91	137	178	130	100	165	188	153	80	56	34	62	70	170	40	68	14	36776787
0.05	0	0	0.08	0.03	0.16	0.22	0.1	0.02	0.11	0.08	0.01	0.03	0.03	0	0.02	0	0.03	0.2	0.07	0.54	0.24	0	0.16	4	0	0	6	2	10	15	8	2	8	6	1	2	2	0	1	0	2	12	5	38	21	0	11	7	127661812
1.67	0.68	1.42	2.18	0.69	0.56	1.57	1.23	1.36	1.66	2.42	0.51	1.79	1.17	1.45	0.93	0.83	0.83	0.22	0.42	0.91	1.65	0.24	0.64	202	74	141	275	67	59	174	156	184	194	289	57	196	122	156	102	87	97	22	48	106	241	26	71	1	166081708
56.74	17.2	46.16	96.13	43.05	39.7	386.02	529.77	335.38	295.36	305.48	146.38	291.1	491.37	145.32	310.66	258.02	281.57	51.02	3.07	0.64	4.95	32.15	31.14	2381	650	1589	4213	1452	1446	14878	23315	15752	11963	12660	5702	11068	17752	5431	11795	9347	11478	1776	122	26	251	1210	1191	3	14928572
4.3	1.86	1.46	6.86	0.59	4.68	1.82	4.1	4.69	3.22	2.9	2.57	1.58	0.28	0	1.32	3.59	0.25	3.17	9.58	10.91	5.72	3.46	3.67	18	7	5	30	2	17	7	18	22	13	12	10	6	1	0	5	13	1	11	38	44	29	13	14	16	19995477
0.97	0.05	0.82	2.04	0.37	0.68	0.37	0.32	0.7	0.76	0.68	0.43	1.12	1.15	0.78	0.58	0.81	0.67	0.28	0.38	0.57	0.63	0.19	0.44	46	2	32	101	14	28	16	16	37	35	32	19	48	47	33	25	33	31	11	17	26	36	8	19	X	149589366
18.49	11.73	17.33	23.06	36.69	7.91	15.29	15.61	8.85	15.14	9.54	17.02	17.44	16.46	33.36	21.65	32.89	18.9	2.44	16.31	15	32.47	8.44	10.38	420	240	323	547	670	156	319	372	225	332	214	359	359	322	675	445	645	417	46	351	328	892	172	215	8	106862032
0.89	0.67	0.53	0.89	0.26	0.48	1.48	0.63	0.41	2.06	1.34	0.71	1.54	0.48	1.48	0.56	1.27	0.6	0.61	3.53	4.34	3.44	1.6	1.8	47	32	23	49	11	22	72	35	24	105	70	35	74	22	70	27	58	31	27	177	221	220	76	87	16	97336508
2.57	0.4	1.82	2.27	0.91	1.36	0.91	1.73	1.89	1.18	1.44	0.54	1.14	0.97	1	1.22	0.89	0.39	0.11	0.62	0.13	1	0.16	0.43	144	20	84	133	41	66	47	102	119	64	80	28	58	47	50	62	43	21	5	33	7	68	8	22	14	101891403
0.05	1	0.12	1.44	1	0.29	0.71	2.35	1.71	1.04	3.82	1.57	1.33	0.18	1.13	1.28	0.76	0.93	0.85	2.49	4.96	1.99	2.86	4.41	1	18	2	30	16	5	13	49	38	20	75	29	24	3	20	23	13	18	14	47	95	48	51	80	4	99184137
0.43	0.09	0.17	0.35	0.1	0.27	0.32	0.47	0.41	0.19	1.1	0.29	0.81	1.25	0.54	0.6	0.45	0.35	0.23	0.51	0.21	0.15	0.13	0.01	44	8	14	37	8	24	30	50	47	19	110	27	74	109	49	55	39	34	19	49	20	18	12	1	12	101712824
1.79	0.09	0.87	1.18	0.49	0.78	1.38	1.29	0.82	1.11	1.61	0.68	2.06	1.8	0.62	0.79	1.43	1.15	0	0.46	0.5	1.12	0.27	0.61	45	2	18	31	10	17	32	34	23	27	40	16	47	39	14	18	31	28	0	11	12	34	6	14	13	91083475
2.75	0.66	1.1	2.33	0.77	1.39	2.7	6.2	7.36	4.19	7.78	2.76	3.58	1.03	1.64	2.65	1.62	1.09	2.69	8.44	5.07	6.76	1.05	2.71	382	83	125	338	86	167	344	901	1143	561	1065	355	450	123	202	332	194	147	309	1108	677	1134	130	342	17	28618068
9.15	1.55	6.55	9.74	4.05	6.8	23.14	39.2	44.91	29.59	35.93	13	27.68	6.59	20.77	31.94	16.21	5.45	5.2	12.22	11.04	8.35	4.93	8.88	242	37	142	269	86	156	562	1087	1329	755	938	319	663	150	489	764	370	140	114	306	281	267	117	214	8	24927196
0	0	0	0	0	0	0	0.01	0.01	0.05	0.06	0.03	0.01	0.02	0	0	0	0.01	0.03	0.16	0.02	0.06	0.07	0.01	0	0	0	0	0	0	0	3	3	14	16	8	3	5	1	0	0	3	7	44	6	21	19	3	1	44095032
0.64	0	0.04	0.94	0.04	0.29	0.44	0.62	0.45	0.61	0.53	0.05	0.48	0.42	0.13	0.1	0.07	0.26	0.18	1.26	1.19	1.42	0.33	0.48	55	0	3	85	3	22	35	56	44	51	45	4	38	31	10	8	5	22	13	103	99	149	26	38	9	122004940
1.12	0.56	0.86	1.7	0.32	0.97	0.59	0.96	0.72	0.79	1.55	0.94	0.89	0.71	0.34	0.35	0.8	0.17	0.67	1.08	2.15	1.71	0.79	1.45	60	27	38	95	14	45	29	54	43	41	82	47	43	33	16	17	37	9	30	55	111	111	38	71	11	54608282
1.66	0.71	1.23	0.81	0.86	0.63	1.04	0.61	0.37	1.05	1.21	0.63	1.53	1.43	1.73	1.22	1.6	0.48	0.46	0.69	0.48	1.61	0.35	0.65	139	54	85	71	58	46	80	54	35	85	100	49	116	103	129	93	116	39	32	55	39	163	26	50	13	73775030
1.03	0	0.5	0.49	0.06	0.06	0.11	0.34	0.28	3.31	0	0.11	0.97	0.72	3.01	1.76	0	0.64	2.61	9.13	29.69	27.5	1.21	4.07	20	0	8	10	1	1	2	7	6	62	0	2	17	12	52	31	0	12	42	168	555	646	21	72	12	113248945
6.24	2.76	2.12	5.09	2.82	2.25	4.67	2.5	3.96	3.34	4.74	2.9	4.77	6.13	3.42	3.37	3.37	2.74	1.07	2.69	1.84	3.22	0.63	3.54	176	70	49	150	64	55	121	74	125	91	132	76	122	149	86	86	82	75	25	72	50	110	16	91	1	13738995
27.59	14.7	8.85	17.77	9.6	10.9	29.85	35.68	21.2	20.94	33.96	17.22	28.59	28.43	15.54	14.12	16.66	13.07	4.48	4.11	2.05	4.14	7.97	8.12	965	463	254	649	270	331	959	1309	830	707	1173	559	906	856	484	447	503	444	130	136	69	175	250	259	8	94028997
0.42	0	0	0.53	0.02	0.2	0.12	0.09	0.23	0.41	0.2	0.04	0.05	0.17	0.01	0.16	0.11	0.13	0.31	0.3	0.7	0.63	0.11	0.46	34	0	0	45	1	14	9	8	21	32	16	3	4	12	1	12	8	10	21	23	54	61	8	34	17	71559167
6.87	0.11	0.24	134.84	32.97	40.66	0.43	0.19	159.58	572.89	437.2	173.64	13.11	401.92	1.6	214.71	1.48	432.81	20.65	2.8	3.21	1.62	0.88	0.75	140	2	4	2869	540	719	8	4	3639	11266	8797	3284	242	7050	29	3958	26	8566	349	54	63	40	16	14	4	60534259
0.4	0.28	0.2	0.2	0.2	0.28	0.4	0.78	0.63	1.14	0.62	0.19	0.34	0.09	0.21	0.23	0.42	0.42	0.9	0.87	0.57	0.4	0.53	1.73	44	28	18	23	18	27	40	90	78	121	67	19	34	9	21	23	40	45	82	91	60	53	52	174	7	112806672
2.06	0.92	2.29	2.86	1.62	1.42	1.94	1.46	1.86	1.45	2.26	1.78	2.52	4.02	1.72	1.58	2.79	2.25	0.6	1.01	2.48	1.99	0.81	1.18	82	33	75	119	52	49	71	61	83	56	89	66	91	138	61	57	96	87	20	38	95	96	29	43	8	78322611
1.83	1.62	1.91	1.94	5.05	1.38	0.66	1.08	0.95	0.27	0.95	0.31	1.23	0.58	2.42	1.37	2.32	1.01	0.18	0.62	0.77	1.44	0.56	0.48	84	67	72	93	186	55	28	52	49	12	43	13	51	23	99	57	92	45	7	27	34	80	23	20	12	29189166
0.28	0.31	0.4	0.27	0.1	0.13	0.22	0.62	0.58	0.88	0.81	0.37	0.2	0.21	0.32	0.41	0.58	0.36	0.93	0.67	1	1.13	0.56	0.94	25	25	29	25	7	10	18	57	57	75	71	30	16	16	25	33	44	31	68	56	85	121	44	76	2	103396655
3.93	1.85	3.41	1.63	3.21	0.94	2.6	4.86	1.94	2.44	3.06	2.58	2.53	1.86	4.2	2.99	1.97	1.98	1.02	1.79	1.44	2.73	0.46	1.04	125	53	89	54	82	26	76	162	69	75	96	76	73	51	119	86	54	61	27	54	44	105	13	30	7	139616304
1.04	0.78	0.5	0.94	0.96	1.33	1.56	0.81	0.83	0.68	1.02	0.57	1.11	2.12	1.06	1.22	1.08	0.72	0.32	0.18	0.91	1.17	0.33	0.58	71	48	28	67	53	79	98	58	64	45	69	36	69	125	65	76	64	48	18	12	60	97	20	36	4	12153409
25.44	10.53	20.46	20.44	3.25	17.59	27.3	10.62	14.46	42.45	10.73	10.7	18.93	5.17	36.92	13.23	9.94	6.1	2.79	3.93	3.94	10.64	4.06	5.71	1188	443	784	997	122	713	1171	520	756	1914	495	464	801	208	1536	559	401	277	108	174	177	601	170	243	4	94937271
190.92	57.47	112.47	286.42	69.86	109.48	49.53	112.42	79.15	116.54	68.7	33.37	72.81	124.75	34.79	69.19	61.49	52.62	24.13	11.31	9.89	24.49	24.46	18.16	4474	1213	2162	7010	1316	2227	1066	2763	2076	2636	1590	726	1546	2517	726	1467	1244	1198	469	251	223	694	514	388	6	55147611
1.36	0.67	0.83	1.19	0.38	0.49	1.46	1.49	1.35	2.54	0.87	1.39	1.25	1.5	2.55	2.09	1.7	0.62	0.46	0.93	0.84	1.69	0.39	0.55	54	24	27	49	12	17	53	62	60	97	34	51	45	51	90	75	58	24	15	35	32	81	14	20	2	53081738
4.6	1.92	2.3	4.13	2.07	3.19	3.45	4.31	4.23	5.03	4.29	2.03	2.79	3.1	2.7	4.68	1.91	1.53	0.99	1.53	1.61	3.8	0.72	0.95	229	86	94	215	83	138	158	225	236	242	211	94	126	133	120	211	82	74	41	72	77	229	32	43	17	17594571
15.51	6.94	2.68	12.57	3.4	5.99	50.26	25.7	31.25	17.98	28.72	4.18	36.36	245.48	9.69	30.77	15.2	20.59	39.29	470.33	1514.4	1532.59	109.92	152.03	176	71	25	149	31	59	524	306	397	197	322	44	374	2399	98	316	149	227	370	5057	16543	21039	1119	1573	4	63280686
0.73	0.43	0.89	1.02	0.89	0.54	1.18	1.1	1.07	0.98	1.04	0.95	1.07	1.24	0.98	0.82	1.01	0.7	0.14	0.8	0.44	1.26	0.33	0.33	51	27	51	75	50	33	76	81	84	66	72	62	68	75	61	52	61	48	8	53	30	107	21	21	17	22181533
0.11	0.08	0.09	0.07	0.26	0.24	0	0.37	0.23	0.21	0.09	0.18	0.12	0.09	0.15	0	0.06	0.06	0.2	0.57	0.49	0.23	0.27	0.33	6	4	4	4	11	11	0	21	14	11	5	9	6	4	7	0	3	3	9	29	25	15	13	16	12	32008475
70.85	13.42	15.24	61.01	9.01	29.87	22.89	25.06	30.06	31.52	36.61	10.82	48.86	18.86	8.39	12.01	8.46	18.46	16.26	46.8	53.65	97.7	21.23	31.78	1213	207	214	1091	124	444	360	450	576	521	619	172	758	278	128	186	125	307	231	759	884	2023	326	496	17	56914452
1.62	0	0.86	2.38	1.34	1.31	0.53	2.42	2.65	1.01	1.04	0.76	0.36	2.13	2	2.15	1.13	1.78	0.46	0.97	0.22	1.07	0.12	0.18	30	0	13	46	20	21	9	47	55	18	19	13	6	34	33	36	18	32	7	17	4	24	2	3	10	88295431
1.71	1.19	0	2.6	0.27	0.49	7.54	3.61	5.74	0.3	2.6	0.23	9.3	0.66	1.44	1.26	1.32	0.44	0.09	0	0	1.65	0.24	0	24	15	0	38	3	6	97	53	90	4	36	3	118	8	18	16	16	6	1	0	0	28	3	0	9	78137938
1.07	1.25	1.05	1.05	1.16	0.87	0.89	0.63	0.69	1.88	1.38	0.52	0.67	0.66	0.53	0.18	0.9	0.54	0.47	1.78	1.42	4.11	0.9	0.89	99	104	80	102	86	70	76	61	72	168	126	45	56	53	44	15	72	49	36	156	127	460	75	75	8	11034681
0.8	0	0.53	2.03	1.09	0.42	1.75	1.39	1.11	0.15	1.7	0.47	1.77	1.1	2.87	3.39	1.44	1.13	0	0.31	0.99	1.03	0.81	0.16	11	0	6	29	12	5	22	20	17	2	23	6	22	13	35	42	17	15	0	4	13	17	10	2	1	58691800
0.37	0.37	0.55	0.83	0.11	0.53	0.75	1.54	0.99	0.84	1.27	0.63	0.94	0.64	0.77	1.23	0.92	0.52	0.4	0.51	0.51	0.56	0.22	0.35	25	22	30	58	6	31	46	108	74	54	84	39	57	37	46	74	53	34	22	32	33	45	13	21	8	89247982
2.62	0.19	0.75	2.7	1.23	1.06	5.33	4.54	4.01	5.95	6.16	2.05	4.88	3.47	1.91	5.07	5.55	3.78	2.42	14.67	18.19	15.96	3.64	6.26	77	5	18	83	29	27	144	140	132	169	179	56	130	88	50	135	141	108	59	409	515	568	96	168	16	38216479
3.04	1.4	2.27	2.72	1.6	2.27	2.28	2.19	1.79	3.13	3.4	1.29	1.97	4.55	1.02	1.33	1.44	1.13	1.45	4.07	6.58	11.44	2.68	3.16	147	61	90	137	62	95	101	111	97	146	162	58	86	189	44	58	60	53	58	186	306	668	116	139	9	108867633
1.76	0.52	1.16	2.42	0.6	0.95	0.96	0.79	1.31	2.06	1.29	0.7	0.44	0.81	0.93	0.48	0.46	0.76	0.69	1.85	1.88	1.93	1.02	1.49	98	26	53	141	27	46	49	46	82	111	71	36	22	39	46	24	22	41	32	98	101	130	51	76	11	68979316
0.34	0.72	0.55	0.66	0.04	0.62	0.24	0.29	0.34	0.84	0.51	0.23	0.3	0.19	0.1	0.28	0.13	0.52	0.8	0.55	0.99	1.42	0.26	0.97	19	36	25	38	2	30	12	17	21	45	28	12	15	9	5	14	6	28	37	29	53	95	13	49	10	127157833
1.07	0.25	0.69	1.33	1.55	0.93	1.23	2.3	1.93	1.11	1.9	0.82	1.2	1.45	0.52	1.49	1.75	1.26	0.24	0.87	0.65	1.5	0.38	0.42	53	11	28	69	62	40	56	120	107	53	93	38	54	62	23	67	75	61	10	41	31	90	17	19	2	117080220
0.5	0.44	0.69	0.27	0.72	0.23	0.74	0.43	0.53	0.83	0.61	0.21	0.09	0.21	0.71	0.81	0.13	0.56	0	0.04	0.22	0.23	0.07	0.07	30	24	34	17	35	12	41	27	36	48	36	12	5	11	38	44	7	33	0	2	13	17	4	4	9	74769203
0	0	0	0.04	0.08	0	0.3	0	0.13	0.01	0.12	0.03	0.01	0.09	0.04	0.15	0	0	0	1.37	1.58	2.98	0.13	0.42	0	0	0	3	5	0	21	0	11	1	9	2	1	6	3	10	0	0	0	99	116	274	9	29	5	142548113
0.32	0.09	0.2	0.8	0.4	0.61	0.82	0.63	0.17	0.8	0.65	0.33	0.66	0.99	0.38	0.66	0.5	0.56	0	0.42	0.45	0.45	0.13	0.05	20	5	10	52	20	33	47	41	12	48	40	19	37	53	21	37	27	34	0	25	27	34	7	3	3	134986982
1.31	0.61	0.6	1.27	0.16	0.54	0.7	1.14	1.05	0.63	1.49	0.39	0.88	0.79	1.17	0.42	0.48	0.47	0.52	1.18	4.15	2.53	0.91	1.95	69	29	26	70	7	25	34	63	62	32	78	19	42	36	55	20	22	24	23	59	211	162	43	94	4	125918343
1.15	0.31	0.56	0.4	0.34	0.32	0.35	1.79	1.02	0.38	0.98	0.64	0.66	1.81	0.36	0.91	0.85	0.9	0.44	0.1	0	0.27	0	0	25	6	10	9	6	6	7	41	25	8	21	13	13	34	7	18	16	19	8	2	0	7	0	0	4	147576874
2.42	0.98	0.92	3.74	0.78	0.96	1.7	2	1.22	1.46	1.84	1.06	1.61	0.76	0.45	1.03	0.2	0.31	1.16	2.69	2.44	2.61	0.67	1.49	96	35	30	155	25	33	62	83	54	56	72	39	58	26	16	37	7	12	38	101	93	125	24	54	6	72345777
0.86	0.52	0.82	0.88	0.69	0.5	0.66	0.57	0.89	1.01	0.44	0.3	0.29	0.46	0.47	0.42	0.67	0.34	0.19	0.25	0.11	0.41	0.05	0.21	110	60	86	117	71	55	77	76	127	124	56	36	33	51	53	49	74	42	20	30	13	63	6	25	16	21613096
0.03	0	0	0.18	0.08	0	0.17	0.27	0.06	0.29	0	0	0	0	0.04	0.03	0	0	0.08	0.07	0.16	0.47	0.14	0.52	1	0	0	6	2	0	5	9	2	9	0	0	0	0	1	1	0	0	2	2	5	18	4	15	17	35561218
0.27	0	0.14	0.18	0.12	0.1	0.11	0.21	0.16	0.14	0.16	0.09	0.21	0.12	0.05	0.07	0.28	0.15	0.01	0.03	0.02	0.02	0.06	0	26	0	11	18	9	8	10	21	17	13	15	8	18	10	4	6	23	14	1	3	2	2	5	0	7	57069440
1.67	0	0.46	2.33	2.17	0.17	8.85	10.07	8.69	5.43	9.15	4.91	4.02	4.76	8.19	3.78	5.54	1.56	0.46	0.48	1.89	3.89	2.03	1.75	22	0	5	32	23	2	107	139	128	69	119	60	48	54	96	45	63	20	5	6	24	62	24	21	1	151012258
2	0.28	0.34	2.37	1.21	0.22	0.85	1.61	1.09	1.26	1.27	0.4	0.72	1.53	1.19	0.31	0.91	1	0.15	0.46	0.29	0.83	0.17	0.38	64	8	9	79	31	6	25	54	39	39	40	12	21	42	34	9	25	31	4	14	9	32	5	11	9	21838767
6.45	3.1	5.18	8.92	6.44	5.34	7.77	13.35	4.04	8.65	7.75	4.38	5.55	11.8	13.9	17.44	8.93	6.37	2.03	2.75	0.67	5.85	3.89	4.26	349	151	230	504	280	251	386	758	245	452	414	220	272	550	670	854	417	335	91	141	35	383	189	210	3	98616571
0.1	0.17	0.2	0.14	0.13	0.15	0.15	0.07	0.25	0.13	0.11	0.16	0.19	0.03	0.05	0.11	0.1	0.1	0.34	0.28	0.54	0.2	0.12	0.2	14	22	24	22	15	19	20	10	41	18	16	22	25	4	7	14	12	14	41	38	76	36	16	27	2	58711082
0.63	0.11	0.22	0.49	0.35	0.32	0.52	0.47	0.19	0.19	0.65	0.19	0.67	0.36	0.6	0.36	0.35	0.35	0.05	0.3	0.16	0.42	0.16	0.27	70	11	20	57	31	31	53	55	24	20	71	20	67	34	59	36	33	38	5	31	17	56	16	27	5	134128550
0.57	0.18	0.26	0.42	0.17	0.16	0.24	0.32	0.29	0.37	0.47	0.23	0.47	0.34	0.44	0.36	0.27	0.21	0.03	0.2	0.28	0.36	0.03	0.07	62	18	23	48	15	15	24	36	35	39	50	23	46	32	43	35	25	22	3	21	29	47	3	7	19	36998691
1.18	0.49	0.45	0.64	0.66	0.32	1.13	1.06	0.91	1.44	0.42	0.6	0.7	0.51	2.16	0.77	1.73	0.96	0.16	0.58	0.72	0.76	0.2	0.78	80	30	25	45	36	19	70	75	69	94	28	38	43	30	130	47	101	63	9	37	47	62	12	48	13	98399582
0.92	0.75	0.84	0.53	0.43	0.23	0.41	0.27	0.34	0.87	0.37	0.14	0.58	0.19	0.06	0.36	0.53	0.32	0.26	0.93	2.76	2.98	0.35	0.58	56	41	42	34	21	12	23	17	23	51	22	8	32	10	3	20	28	19	13	54	162	220	19	32	15	90371685
5.05	1.71	1.87	6.31	2.82	1.91	2.24	3.13	1.74	4.6	3.67	1.66	2.88	2.26	0.85	1.38	0.5	1.4	1.64	3.71	3.47	6.05	1.78	3.66	174	53	53	227	78	57	71	113	67	153	125	53	90	67	26	43	15	47	47	121	115	252	55	115	15	72962241
29.35	4.08	6	35.83	2.94	10.13	15.58	15.27	16.83	37.82	28.38	5.73	33.84	10.68	5.01	9.65	5.48	6.76	13.14	29.94	48.98	48.86	8.05	19.16	447	56	75	570	36	134	218	244	287	556	427	81	467	140	68	133	72	100	166	432	718	900	110	266	4	136623228
1.14	0.41	1.02	1.91	1.66	0.72	0.98	1.56	1.29	1.11	0.8	0.76	1.23	0.6	1.62	1.07	1.12	0.88	0.08	0.2	0.78	1.17	0.38	0.33	53	17	39	93	62	29	42	76	67	50	37	33	52	24	67	45	45	40	3	9	35	66	16	14	7	140907652
17.04	2.07	11.37	13.34	19.03	9.17	6.09	10.79	7.78	6.7	7.93	4.82	4.67	18.2	6.7	15.67	15.85	7.81	2.1	0.39	0	0.51	1.8	0	137	15	75	112	123	64	45	91	70	52	63	36	34	126	48	114	110	61	14	3	0	5	13	0	4	61370481
0	0.51	0.56	2.2	0.57	0.26	2.25	1.1	1.23	0	3.03	0.5	1.27	1.34	2.84	3.81	0.53	3.79	0	1.21	0	0.19	0.26	0	0	2	2	10	2	1	9	5	6	0	13	2	5	5	11	15	2	16	0	5	0	1	1	0	18	16407705
1.4	0.97	1.29	3.19	2.13	2.36	2.17	0.62	1.06	1.13	14.8	3.95	1.2	9.1	0.56	2.92	4	0.61	0.45	1.97	1.42	0.93	0.35	1.02	45	28	34	107	55	66	64	21	38	35	470	118	35	252	16	85	111	19	12	60	44	36	10	30	19	34218490
0.14	0.1	0	0.06	0.14	0.03	0.41	0.26	0.16	0.19	0.3	0.15	0.34	0.29	0.32	0.32	0.42	0.1	0.03	0.01	0.11	0.01	0.01	0.22	13	8	0	6	10	2	34	25	16	17	27	13	28	23	26	26	33	9	2	1	10	1	1	18	5	86219605
3.68	1.7	0.97	3.33	1.08	1.81	0.53	0.96	1.11	0.78	0.73	0.35	1.45	0.54	0.67	0.66	0.94	0.8	0.28	0.55	0.19	0.52	0.34	0.36	204	85	44	193	48	87	27	56	69	42	40	18	73	26	33	33	45	43	13	29	10	35	17	18	14	66372488
5.43	2.13	2.08	6.72	1.14	3.05	2.01	4.02	2.97	3.83	6.07	1.59	5.09	3.64	0.47	1.5	2.63	2.26	3.7	8.55	7.95	10.43	2.38	3.77	232	82	73	300	39	113	79	180	142	158	256	63	197	134	18	58	97	94	131	346	327	539	91	147	7	44139361
0.87	0	0	0.97	0.24	0.33	0.11	0.09	0.47	0.7	0.64	0	0.05	0	0	0.05	0	0.15	0	1.58	1.56	1.96	0	0.27	18	0	0	21	4	6	2	2	11	14	13	0	1	0	0	1	0	3	0	31	31	49	0	5	8	84736851
2.21	0	4.77	2.61	4.24	1.77	8.9	13.15	8.21	12.88	10	4.95	6.76	7.71	10.9	6.59	7.49	6.31	1.85	2.7	4.95	8.02	1.33	4.86	13	0	23	16	20	9	48	81	54	73	58	27	36	39	57	35	38	36	9	15	28	57	7	26	15	82505293
2.94	0.81	0.35	1.96	0.12	1.42	1.27	1.57	1.72	0.56	2.27	0.75	0.87	0.66	0.11	0.7	0.48	0.81	1.64	1.93	1.71	2.66	0.99	0.8	93	23	9	65	3	39	37	52	61	17	71	22	25	18	3	20	13	25	43	58	52	102	28	23	15	5215006
12.74	7.07	6.36	9.2	8.05	6.61	3.07	12.74	12.41	10.71	22.83	5.29	13.25	6.55	1.64	2.42	8.46	6.99	6.92	28.21	24.84	16.06	6.29	17.87	122	61	50	92	62	55	27	128	133	99	216	47	115	54	14	21	70	65	55	256	229	186	54	156	1	65033110
0.62	0.7	0.6	0.47	0.31	0.12	0.86	0.94	0.57	0.7	0.63	0.17	0.87	0.11	0.58	0.53	0.3	0.19	0.16	0.07	0.09	0.25	0.12	0.04	48	49	38	38	19	8	61	76	49	52	48	12	61	7	40	37	20	14	10	5	7	23	8	3	X	159173686
2.03	0.68	1.16	1.83	1.72	0.88	4.62	2.78	4.1	3.05	3.99	2.44	3.31	4.23	2.92	2.58	2.02	2.12	1.3	1.11	0.74	3.1	1.34	0.89	122	37	57	115	83	46	255	175	276	177	237	136	180	219	156	140	105	124	65	63	43	225	72	49	9	48229306
0.1	0.03	0.07	0.02	0.03	0.12	0.04	0.24	0.08	0.09	0.25	0.18	0.3	0.18	0.1	0.16	0.19	0.04	0.03	0.07	0.04	0.04	0.04	0.09	16	4	9	4	4	17	6	41	14	14	41	28	44	25	14	24	27	7	4	11	6	8	6	13	8	119010472
2.64	0.73	2.95	0.21	0.27	2.28	0.48	2.31	3.15	3.19	1.56	0	2.19	0.51	0.25	0.49	0.26	0	2.39	8.37	2.75	9.29	1.72	0.24	12	3	11	1	1	9	2	11	16	14	7	0	9	2	1	2	1	0	9	36	12	51	7	1	6	127160372
0.66	0.26	0.49	0.63	0.41	0.33	0.64	0.4	0.7	1	0.66	0.65	0.16	0.44	0.41	0.26	0.6	0.42	0.34	1.24	1.23	1.64	0.39	0.94	92	32	56	91	46	40	81	58	109	134	90	84	20	53	50	32	72	56	39	162	164	274	48	118	4	129041798
0.71	0.31	0.45	0.36	0.85	0.87	0.45	0.88	0.57	0.7	0.54	0.39	0.58	0.77	1.18	1.11	0.52	0.69	0.16	0.44	0.27	1.29	0.08	0.29	58	23	30	31	56	62	34	76	52	55	44	30	43	54	86	82	37	55	11	34	21	128	6	22	9	122774154
2.69	2.18	1.74	4.59	2.68	2.57	1.98	4.55	2.86	4.67	4.19	1.12	3.95	1.49	1.98	2.97	4.23	3.46	2.63	7.36	11.45	3.44	4.24	14.42	111	81	59	198	89	92	75	197	132	186	171	43	148	53	73	111	151	139	90	288	455	172	157	543	X	151119848
0.82	0.05	0.41	0.5	0.07	0.42	0.45	0.52	0.57	0.5	1.16	0.06	0.34	1.07	0.75	0.7	0.39	0.29	0.05	0.32	0.23	0.69	0.2	0.07	74	4	30	47	5	33	37	49	57	43	103	5	28	83	60	57	30	25	4	27	20	75	16	6	16	87151073
5.23	1.17	1.86	2.59	0.29	3.59	0.83	4.43	1.57	4.02	17.02	6.27	2.53	4.23	0.66	3.18	3.06	2.06	2.62	9.49	8.3	5.44	3.67	6.77	89	18	26	46	4	53	13	79	30	66	286	99	39	62	10	49	45	34	37	153	136	112	56	105	2	156617340
7.06	0.94	4.64	6.7	1.35	4.66	5.13	3.57	3.45	5.63	4.46	1.82	4.2	5.12	4.07	3.67	4.89	3.79	0.58	1.66	3.58	6.79	1.01	0.99	117	14	63	116	18	67	78	62	64	90	73	28	63	73	60	55	70	61	8	26	57	136	15	15	17	79223929
1.42	0	1.02	2.56	0.73	1.15	0.36	0.32	1.42	0.43	1.1	0.54	0.37	0.39	1.97	1.38	0.97	1.46	0	0	0.43	0.14	0.37	0.18	17	0	10	32	7	12	4	4	19	5	13	6	4	4	21	15	10	17	0	0	5	2	4	2	9	44289930
7.82	0.12	3.83	5.27	2.1	3.36	124.14	115.92	131.66	135.34	136.9	80.16	109.31	158.91	77.55	65.32	101.16	88.35	41.11	51.37	16.3	35.41	41.82	22.09	209	3	84	147	45	78	3046	3248	3937	3490	3612	1988	2646	3655	1845	1579	2333	2293	911	1300	419	1144	1002	538	19	39980868
0.97	0.41	0.91	1.72	0.48	0.93	1.4	1.39	1.37	1.47	1.49	0.45	1.86	1.34	0.76	0.62	1.79	0.78	0.34	0.65	0.5	1.61	0.21	0.73	101	38	78	187	40	84	134	152	159	148	153	43	175	120	70	58	161	79	29	64	50	203	20	69	1	52158599
0.96	0	0.33	2.46	0.38	0.35	0.67	0.66	0.55	0.76	1.63	0.29	0.51	0.22	0.09	0.17	0	0.08	0.65	0.77	1.12	1.9	0.17	0.34	25	0	7	67	8	8	16	18	16	19	42	7	12	5	2	4	0	2	14	19	28	60	4	8	3	91987578
1.47	0.43	0.79	2.1	0.87	0.25	1.89	2.53	1.14	1.07	0.42	0.47	1.2	1.4	2.03	1.63	1.37	1.09	0	0.36	0.55	2.51	0.24	0.13	61	16	27	91	29	9	72	110	53	43	17	18	45	50	75	61	49	44	0	14	22	126	9	5	4	57908483
3.55	1.04	1.19	3.78	1.71	1.75	3.27	3.69	3.72	3.37	3.52	0.39	3.67	3.03	5.2	4.6	1.63	1.79	1	1.95	2.37	3.89	0.85	1.35	98	26	27	109	38	42	83	107	115	90	96	10	92	72	128	115	39	48	23	51	63	130	21	34	7	46700349
4.2	0.78	1.97	3.17	3.62	2.41	1.84	3.6	1.57	3.26	3.37	2.3	1.19	4.2	4.53	2.96	1.74	0.94	0.4	1.83	1.32	2.27	0.81	1.26	179	30	69	141	124	89	72	161	75	134	142	91	46	154	172	114	64	39	14	74	54	117	31	49	14	36789886
0.54	0.26	0.38	0.66	0	0.35	0	0.29	0.62	0	0	0	0	0	0	0	0	0.24	0.65	1.38	1.52	0.51	0	0.68	7	3	4	9	0	4	0	4	9	0	0	0	0	0	0	0	0	3	7	17	19	8	0	8	18	4353558
0	0	0	0	0	0	0	0	0	0.01	0	0	0	0	0	0	0	0.03	0.02	0.15	0.25	0.15	0.07	0	0	0	0	0	0	0	0	0	0	1	0	0	0	0	0	0	0	3	2	15	26	19	7	0	12	109696198
1.71	0.21	1.27	2.36	1.18	1.53	1.34	0.63	0.51	0.39	0.58	0	0.52	1.54	0.53	1.89	2.09	0.59	0	0.8	0.2	0.39	0	0	18	2	11	26	10	14	13	7	6	4	6	0	5	14	5	18	19	6	0	8	2	5	0	0	3	41432012
0.47	0.13	0.4	0.79	0.4	0.41	0.33	0.62	0.34	0.85	0.85	0.28	0.7	0.83	0.38	0.37	1.35	0.72	0.35	2.01	3.43	3.33	0.66	1.83	77	19	53	134	53	58	49	107	62	134	137	43	103	117	55	54	191	115	48	311	539	658	96	272	8	12807014
2.94	0.82	1.41	3.27	0.39	2.12	2.46	2.55	2.39	1.85	3.08	0.51	1.97	0.61	1.3	3.13	1.89	1.95	0.13	0.44	1.04	1.69	0.64	0.12	56	14	22	65	6	35	43	51	51	34	58	9	34	10	22	54	31	36	2	8	19	39	11	2	13	100244520
0.79	2.1	1.21	1.15	0.2	0.06	2.17	0.8	0.75	1.58	0.42	0.45	0.35	0.49	0.12	0.58	0.49	0.49	1.77	2.82	1.36	0.48	1.29	0.75	15	36	19	23	3	1	38	16	16	29	8	8	6	8	2	10	8	9	28	51	25	11	22	13	2	80667485
1.68	0.84	2.27	2.74	1.03	0.84	1.04	1.13	0.72	0.29	1.02	0.03	0.44	0.35	0.37	0.47	0.17	0.23	0	0.11	0.1	0.21	0.11	0.03	67	30	74	114	33	29	38	47	32	11	40	1	16	12	13	17	6	9	0	4	4	10	4	1	9	53678822
7.16	3.67	4.25	9.49	4.79	4.02	6.79	4.55	7.87	5.7	6.5	5.14	8.51	3.84	7.42	6.09	4.89	3.4	1.55	1.36	2.1	3.19	2.87	2.21	39	18	19	54	21	19	34	26	48	30	35	26	42	18	36	30	23	18	7	7	11	21	14	11	17	26120830
0.25	0.14	0.3	0.32	0.07	0.51	0.56	0.63	0.54	0.57	0.54	0.6	0.32	0.19	0.6	0.26	0.06	0.24	0.24	0.79	1.48	1.76	0.7	0.41	14	7	14	19	3	25	29	37	34	31	30	31	16	9	30	13	3	13	11	42	80	119	35	21	1	170125768
0.03	0.04	0	0.08	0	0.09	0.13	0.03	0.13	0.01	0.11	0.1	0.06	0.11	0.06	0.04	0	0	0.03	0.39	0.24	0.43	0.28	0.09	2	3	0	6	0	6	9	2	11	1	8	7	4	7	4	3	0	0	2	28	17	39	19	6	5	107479025
0.83	0.36	0.57	0.62	0.7	0.23	0.29	0.42	0.31	0.98	0.2	0.17	0.16	0.23	0.66	0.11	0.19	0.27	0.41	1.77	1.34	2.42	0.14	0.49	41	16	23	32	28	10	13	22	17	47	10	8	7	10	29	5	8	13	17	83	64	145	6	22	17	14415314
0.24	0.08	0.32	0.79	0.41	0.6	0.69	0.34	0.7	0.54	0.86	0.46	0.91	0.55	0.37	0.44	0.08	0.32	0.8	0.65	1.18	1.43	0.84	1.74	10	3	11	35	14	22	27	15	33	22	36	18	35	20	14	17	3	13	28	26	48	73	32	67	5	108055919
2.93	1.5	3.32	2.81	2.19	3.01	0.83	3.05	1.89	2.1	1.1	0.41	1	0.41	1.51	1.1	0.24	0.39	0.04	0.31	0	0.1	0.2	0.42	100	46	93	100	60	89	26	109	72	69	37	13	31	12	46	34	7	13	1	10	0	4	6	13	1	74164700
2.19	0.13	0.89	1.86	0.05	1.31	1.68	2.55	2.9	1.3	2.3	1.22	1.97	1.74	0.73	1.16	1.08	1	2.1	4.28	4.72	1.71	1.04	3.56	54	3	18	48	1	28	38	66	80	31	56	28	44	37	16	26	23	24	43	100	112	51	23	80	4	127205214
2.55	0.14	3.88	0.49	4.44	0.88	4.44	9.59	7.74	7.92	11.74	12.35	6.19	5.03	3.86	5.35	5.61	3.28	1.07	5.38	2.91	2	1.42	1.26	20	1	25	4	28	6	32	79	68	60	91	90	44	34	27	38	38	25	7	40	22	19	10	9	16	93165127
1.28	0.32	1.21	2.13	1.8	1.06	0.65	0.35	0.37	0.32	0.62	0.55	0.5	0.42	1.06	0.74	0.34	0.37	0	0.52	0.13	0.46	0	0.02	71	16	55	123	80	51	33	20	23	17	34	28	25	20	52	37	16	20	0	27	7	31	0	1	3	121325268
69.49	27.83	43.82	71.55	36.42	53.3	38.69	66.12	78.75	155.49	59.84	22.24	95.9	28.39	90.07	72.69	42.23	43.76	23.78	27.09	11.99	13.78	13.36	36.4	1885	680	975	2027	794	1255	964	1881	2391	4071	1603	560	2357	663	2176	1784	989	1153	535	696	313	452	325	900	8	71082043
0.2	0	0.37	0.19	0.17	0.12	0.18	0	0.33	0.21	0.17	0.18	1.22	0	0.11	0.15	0	0.1	0.28	4.1	0.49	2.05	0.67	0.92	6	0	9	6	4	3	5	0	11	6	5	5	33	0	3	4	0	3	7	116	14	74	18	25	19	39755515
0	0	0	0	0	0	0	0	0.07	0	0	0	0	0.09	0	0	0	0	0.02	0.21	0.95	2.55	0	1.32	0	0	0	0	0	0	0	0	4	0	0	0	0	4	0	0	0	0	1	10	46	156	0	61	9	110848339
20.8	4.28	11.45	28.75	13.36	10.63	20.82	20.79	24.58	14.08	17.5	15.54	29.81	7.99	18.65	15.94	7.97	6.56	2.02	7.97	7.5	10.26	6.55	7.55	124	23	56	179	64	55	114	130	164	81	103	86	161	41	99	86	41	38	10	45	43	74	35	41	4	140149835
0.64	0.31	0.92	0.92	0.4	0.77	0.29	0.54	0.49	0.08	0.91	0.14	0.75	1.27	0.28	0.41	0.41	0.46	0.21	0.22	0.23	0.59	0.15	0.13	43	19	51	65	22	45	18	38	37	5	61	9	46	74	17	25	24	30	12	14	15	48	9	8	8	39472999
21.22	3.75	2.54	16.8	2.47	7.75	5.8	7.28	7.35	6.16	10.4	1.79	6.42	8.12	1.31	2.48	4.29	3.28	3.72	10.4	12.09	30.26	3.77	6.13	653	104	64	540	61	207	164	235	253	183	316	51	179	215	36	69	114	98	95	303	358	1126	104	172	9	57428557
5.23	3.6	4.66	8.83	3	2.97	3.89	5.15	2.52	6.54	4.29	3.31	5.68	3.28	5.78	4.41	4.43	4.79	0	2.54	1.38	6.8	0.56	2.55	63	39	46	111	29	31	43	65	34	76	51	37	62	34	62	48	46	56	0	29	16	99	6	28	3	36009585
0.61	0.01	0.05	0.43	0.31	0.3	0.42	0.71	0.7	0.5	0.46	0.11	0.28	0.2	0.07	0.44	0.36	0.28	0.12	0.71	1.27	2.05	0.58	0.47	49	1	3	36	20	21	31	60	63	39	36	8	20	14	5	32	25	22	8	54	98	199	42	34	5	114268447
0.08	0	0	0.17	0	0.08	0.14	0	0.06	0.04	0	0.09	0.06	0.02	0	0.03	0	0.01	0	0.16	0.17	0.8	0	0.4	6	0	0	13	0	5	9	0	5	3	0	6	4	1	0	2	0	1	0	11	12	69	0	26	4	135899705
0.15	0	0.37	0.07	0.28	0.43	0	0	0	0.63	0	0	0.25	0.53	0.34	0.25	0	0.08	0.55	1.27	3.21	4.37	0	0.74	2	0	4	1	3	5	0	0	0	8	0	0	3	6	4	3	0	1	6	16	41	70	0	9	7	140595612
0.36	0.09	0.37	0.7	0.14	0.23	0.17	0.27	0.09	0.11	0.55	0.25	0.25	0.39	0.18	0.36	0.23	0.2	0.04	0.24	0.09	0.08	0.02	0.16	39	9	33	79	12	22	17	30	11	11	59	25	24	36	17	35	21	21	4	25	9	10	2	16	2	12111443
2.71	0.4	1.02	1.58	1.01	1.09	0.82	1.44	0.35	0.98	1.07	0.42	1.97	0.52	0.56	0.34	0.26	0.43	0.47	2.42	2.9	3.03	1	1.07	97	13	30	59	29	34	27	54	14	34	38	14	64	16	18	11	8	15	14	82	100	131	32	35	9	44314995
0.44	0.07	0.27	0.08	0	0.28	0.55	0.95	0.41	0.64	0.25	0.21	0.17	0.87	0.47	0.73	0.77	0.25	0.11	0.07	0.16	0.42	0.1	0.27	20	3	10	4	0	11	23	45	21	28	11	9	7	34	19	30	30	11	4	3	7	23	4	11	6	137960584
0.6	0.11	0.34	0.4	0.23	0.37	0.5	0.75	0.86	0.35	1.67	0.5	1.33	0.33	0.52	0.53	0.54	0.29	1.26	2.06	1.25	1.46	0.34	1.77	30	5	14	21	9	16	23	39	48	17	82	23	60	14	23	24	23	14	52	97	60	88	15	80	11	102961130
16.12	3.54	6.24	27.69	5.83	4.61	9.66	6.73	10.99	3.37	5.06	2.09	13.03	6.17	6.52	9.32	1.74	2.25	1.05	2.11	5.52	6.61	1.39	2.19	258	51	82	463	75	64	142	113	197	52	80	31	189	85	93	135	24	35	14	32	85	128	20	32	12	103417157
0.57	0.06	0.01	0.24	0.6	0.18	0.4	0.65	0.41	0.48	0.59	0.23	0.46	0.58	0.43	0.59	0.33	0.27	0.12	0.26	0.33	0.29	0.12	0.29	52	5	1	23	44	14	34	63	42	43	54	20	38	46	35	49	26	24	9	23	29	32	10	24	10	100408127
1.45	0.72	0.41	0.82	1.1	0.54	0.56	0.72	0.16	0.32	0.81	0.22	0.66	0.78	0.58	0.4	0.45	0.56	0.06	0.25	0.27	0.62	0.09	0.23	56	25	13	33	34	18	20	29	7	12	31	8	23	26	20	14	15	21	2	9	10	29	3	8	10	81963847
0.4	0	0.1	0.21	0.18	0.11	0.3	0.66	0.21	0.91	0.36	0.02	0.72	0.58	0.32	0.19	0.24	0.28	0.39	2.2	1.56	0.9	0.41	0.56	25	0	5	14	9	6	17	43	15	55	22	1	41	31	18	11	13	17	20	130	94	68	23	32	17	35658131
0.96	0.48	0.51	0.65	0.47	0.36	0.47	1.09	0.63	1.04	1.38	0.47	0.67	0.36	0.43	0.32	0.75	0.4	0.89	0.67	1.29	1.14	0.94	0.87	89	40	39	63	35	29	40	106	65	93	126	40	56	29	35	27	60	36	68	59	115	127	78	73	7	35033595
6.5	2.35	3.96	8.72	6.07	6.74	9.73	7.75	11.33	9.94	3.62	1.4	10.76	5.85	5.11	10.6	0.75	4.69	0.98	1.54	2.7	2.55	1.45	4.1	40	13	20	56	30	36	55	50	78	59	22	8	60	31	28	59	4	28	5	9	16	19	8	23	7	115631214
3.48	2.45	3.96	2.14	0.33	6.12	2.02	0.94	1.19	1.68	1.29	0.44	1.54	1.25	3.68	1.83	7.06	0.99	0.66	0.89	1.9	2.5	0.78	0.54	120	76	112	77	9	183	64	34	46	56	44	14	48	37	113	57	210	33	19	29	63	104	24	17	12	85520664
1.98	0.5	0.61	1.84	0.89	1.06	0.73	0.85	0.74	0.86	0.77	0.39	0.5	0.83	0.39	0.47	0.2	0.18	0.47	1.09	1.2	1.5	0.56	0.84	127	29	32	123	46	59	43	57	53	53	49	23	29	46	22	27	11	11	25	66	74	116	32	49	10	25044988
0.56	0.37	0.52	0.51	0.44	0.3	0.37	0.47	0.35	0.49	0.52	0.23	0.42	0.35	0.2	0.17	0.42	0.25	0.28	0.74	0.48	0.78	0.44	1.09	72	43	54	68	45	33	43	63	50	61	65	27	49	38	23	20	46	31	30	89	59	121	50	127	14	26640945
0.36	0	0.29	0.42	0.05	0.05	0.04	0	0.14	0	1.71	0	0.44	0.51	0.09	0	0.09	0	0.82	0.93	1.29	0.63	0.89	0.22	9	0	6	11	1	1	1	0	4	0	42	0	10	11	2	0	2	0	17	22	31	19	20	5	10	115652737
1.77	1.07	1.31	1.43	0.88	0.81	0.76	1.08	0.55	0.91	1.43	0.82	0.93	0.69	1.59	0.97	1.28	0.8	0.02	0.57	0.65	1.59	0.19	0.51	173	94	105	146	69	69	68	110	60	86	138	74	82	58	138	86	108	76	2	53	61	188	17	45	11	69190313
0.24	0.2	0.12	0.15	0	0.23	0.18	0.23	0.27	0.22	0.13	0.11	0.14	0.2	0.12	0.1	0.13	0.06	0.34	0.18	0.73	0.36	0.23	0.2	23	17	9	15	0	19	16	23	29	20	12	10	12	16	10	9	11	6	27	16	67	41	20	17	1	34498843
50.73	7.98	8.95	45.18	6.87	22.98	16.73	26.57	33.64	34.42	23.36	7.74	30.23	15.12	3.39	10.02	12.91	9.01	6.72	43.38	43.56	66.53	9.06	26.85	974	138	141	906	106	383	295	535	723	638	443	138	526	250	58	174	214	168	107	789	805	1545	156	470	1	119995107
0.64	0.84	0.73	0.43	0.26	0.36	0.38	0.04	0.16	0.28	0.9	0.35	0.53	0.63	0.28	0.53	0.27	0.38	0.09	0.06	0.06	0.35	0.19	0	33	39	31	23	11	16	18	2	9	14	46	17	25	28	13	25	12	19	4	3	3	22	9	0	X	43875447
3.71	1.7	1.92	3.76	0.64	2.51	2.46	2.89	3.31	3.4	2.85	1.1	2.17	2.87	1.34	1.41	0.54	0.35	0.62	5.18	4.96	6.63	1.66	4.35	87	36	37	92	12	51	53	71	87	77	66	24	46	58	28	30	11	8	12	115	112	188	35	93	10	33872551
1.91	0.21	1.05	1.61	0.95	1.25	2.84	1.79	1.39	2.24	1.09	0.96	0.74	0.59	2.64	1.93	1.07	0.36	0.31	0.7	0.36	0.97	0.32	0.24	60	6	27	53	24	34	82	59	49	68	34	28	21	16	74	55	29	11	8	21	11	37	9	7	1	84817562
2.57	1.52	0.68	3.64	1.08	0.92	1.99	2.55	2.1	2.27	2.13	1.63	2.19	1.27	4.16	2.38	2.62	0.98	0.17	1.69	1.21	2.83	0.06	1.09	148	79	32	219	50	46	105	154	135	126	121	87	114	63	213	124	130	55	8	92	67	197	3	57	6	42335421
1.33	0.8	1.34	2.77	1.33	1.18	2.41	0.92	1.24	1.17	0.85	0.57	0.82	1.58	1.12	2	0.78	0.69	0.23	0.43	0.47	1.59	0.45	0.72	151	82	125	329	121	116	251	109	157	128	95	60	84	154	113	205	76	76	22	46	51	218	46	75	6	128516784
0.36	0.27	0.59	0.98	0.68	0.1	0.07	0.26	0.51	0.13	0.64	0	0.4	0.32	0.3	0.2	0	0.06	0.11	1.4	1.63	1.15	0.24	0.79	12	8	16	34	18	3	2	9	19	4	21	0	12	9	9	6	0	2	3	44	52	46	7	24	6	121187655
2.17	0.03	0.64	0.98	0.2	1.21	0.92	1.87	1.39	1.84	1.57	0.2	1.28	2.12	0.51	1.99	0.74	0.7	0.74	4.65	3.51	3.75	1.07	4.11	95	1	23	45	7	46	37	86	68	78	68	8	51	80	20	79	28	30	27	193	148	199	42	164	1	36800879
0	0	0	0	0.87	0	0.19	0	0	1.09	3.01	0	1.55	2.24	2.95	0.58	1.42	2.7	0	0	0	1.74	0	0	0	0	0	0	4	0	1	0	0	6	17	0	8	11	15	3	7	15	0	0	0	12	0	0	18	12775349
1.09	0.35	0.36	0.77	0.48	0.44	0.63	0.48	0.58	1.02	0.99	0.46	0.7	0.44	0.2	0.2	0.28	0.32	0.39	1.36	0.92	1.66	0.23	0.48	115	33	31	85	41	40	61	53	69	104	104	45	67	40	19	19	26	33	34	136	94	213	22	46	2	28712311
0.1	0.02	0.05	0.1	0.08	0.04	0.21	0.12	0.11	0.08	0.22	0.05	0.24	0.12	0.06	0.22	0.16	0.07	0.1	0.41	0.44	0.61	0.15	0.32	20	4	9	21	13	7	39	25	25	16	44	9	44	20	11	40	28	14	17	77	85	147	27	58	10	4561593
1.43	0.94	3.19	2.91	0.31	1.65	2.66	0.4	3.39	1.22	1.54	3	1.12	2.55	2.74	3.45	3.12	1.3	0.71	0.71	1.49	2.44	0.09	0.18	17	10	31	36	3	17	29	5	45	14	18	33	12	26	29	37	32	15	7	8	17	35	1	2	4	129792886
0.35	0.02	0.24	0.13	0.06	0.08	0.21	0.07	0.1	0.13	0.17	0.04	0.1	0.36	0.06	0.01	0.15	0.03	0.16	0.57	1.35	0.34	0.2	0.19	40	2	23	16	6	8	22	8	13	14	19	4	11	36	6	1	15	3	15	62	150	47	21	20	5	5629278
0.11	0	0.15	0.05	0	0	0	0.13	0.01	0	0	0.08	0	0	0	0.02	0	0.06	0	0.22	0.29	0.25	0.16	0.06	8	0	9	4	0	0	0	10	1	0	0	5	0	0	0	1	0	4	0	15	20	22	10	4	8	4259543
0.19	0.07	0.02	0.16	0.11	0.1	0.18	0.29	0.22	0.07	0.34	0.22	0.47	0.15	0.37	0.37	0.13	0.14	0.05	0.08	0.2	0.13	0.07	0.07	15	5	1	13	7	7	13	24	19	5	26	16	33	10	26	26	9	11	3	6	15	12	5	5	2	113661837
0.61	0.52	0.15	0.84	0.17	0.29	0.56	0.83	0.82	1.02	0.94	0.46	0.53	0.82	0.43	0.35	0.55	0.75	0.51	1.53	2.24	3.72	0.27	0.89	78	59	16	111	17	32	65	110	117	125	118	54	61	90	49	40	60	92	54	184	274	571	31	103	6	120440208
0.46	0	0	0.59	0.19	0.71	1.17	1.03	2.2	0.48	0	2.49	2.89	3.4	0	0.51	0	0.95	0	0.33	0	0	0	0	3	0	0	4	1	4	7	7	16	3	0	15	17	19	0	3	0	6	0	2	0	0	0	0	9	77613840
2.41	0.23	0.68	2.11	0.14	0.9	0.58	0.38	0.38	0.4	0.56	0.04	0.32	0.47	0.28	0.28	0.16	0.43	0.05	1.29	1.29	3.56	0.58	0.5	126	11	29	115	6	41	28	21	22	20	29	2	15	21	13	13	7	22	2	64	65	225	27	24	3	10077608
2.81	2.89	1.49	4.2	1.46	2.65	1.72	1.02	2.14	1.8	0.98	0.71	1.13	2.55	0.52	0.51	1.24	2.94	0.25	0.38	0.11	1.18	0	0.9	55	51	24	86	23	45	31	21	47	34	19	13	20	43	9	9	21	56	4	7	2	28	0	16	8	125466996
26.11	8.93	15.37	23.47	10.43	5.9	13.93	41.21	28.69	14.54	22.17	10.37	17.44	3.61	11.14	10.55	4.41	2.19	3.33	4.21	3.04	3.17	1.01	0.92	2428	748	1173	2280	780	476	1190	4020	2987	1305	2036	895	1470	289	923	888	354	198	257	371	272	357	84	78	17	56407591
0	0	0.02	0	0	0	0.02	0.02	0.04	0.04	0.01	0.08	0	0.09	0.11	0.02	0.14	0.02	0	0	0.03	0	0	0	0	0	2	0	0	0	3	3	6	5	2	10	0	11	14	3	17	2	0	0	4	0	0	0	6	91738490
0.15	0.19	0.04	0.06	0.04	0.05	0.06	0.23	0.16	0.47	0.12	0.03	0.21	0.18	0.17	0.18	0.67	0.45	0.25	1.53	1.61	0.51	0.34	1.39	15	17	3	6	3	4	6	24	18	46	12	3	19	16	15	16	58	44	21	146	156	62	31	128	17	34258411
2.07	0.67	1.55	2.94	0.5	1.31	3.2	3.06	1.55	3.18	3.52	0.43	1.99	5.59	3.68	4.06	3.64	2.89	0.48	1.48	4.3	3.59	0.6	1.47	31	9	19	46	6	17	44	48	26	46	52	6	27	72	49	55	47	42	6	21	62	65	8	20	1	139512521
0.9	0.2	0.63	1.02	0.25	0.47	0.3	0.69	0.46	0.91	0.73	0.49	0.52	0.58	0.1	0.25	0.37	0.53	0.82	0.93	0.75	1.61	0.91	0.69	40	8	23	47	9	18	12	32	23	39	32	20	21	22	4	10	14	23	30	39	32	86	36	28	1	91107544
0	0.11	0.25	0.16	0	0.07	0.09	0.04	0.2	0.02	1.82	0.02	0.62	1.42	0.28	0.39	0.02	0.13	0.05	0.26	0.06	0.1	0.12	0.07	0	5	10	8	0	3	4	2	11	1	87	1	27	59	12	17	1	6	2	12	3	6	5	3	1	133964992
1.22	1.41	0.66	0.75	0.47	0.41	0.57	0.96	0.22	0.56	0.7	0.42	0.21	0.33	0.25	0.35	0.2	0.27	0.41	0.83	0.66	1.18	0.33	0.47	65	68	29	42	20	19	28	54	13	29	37	21	10	15	12	17	9	14	18	42	34	76	16	23	14	54804929
0.18	0.08	0.02	0.1	0.02	0.03	0.17	0.04	0.12	0.08	0.11	0.01	0.24	0.09	0.06	0.03	0.16	0.2	0	0.05	0.06	0.03	0	0.06	21	8	2	12	2	3	18	5	16	9	13	1	25	9	6	3	16	23	0	6	7	4	0	6	1	93406686
1.38	0.84	0.81	1.85	0.46	0.74	0.35	0.37	0.53	0.78	0.39	0.37	0.51	0.69	0.9	0.84	0.82	0.45	0.19	0.51	0.48	0.59	0.08	0.33	60	33	29	84	16	28	14	17	26	33	17	15	20	26	35	33	31	19	7	21	20	31	3	13	5	135989065
0.76	0.28	0.19	0.48	0.19	0.27	0.08	0.37	0.21	0.39	0.66	0.3	0.44	0.19	0.08	0.6	0.27	0.13	0.2	0.94	1.76	1.44	0.64	0.23	55	18	11	36	11	17	5	28	17	27	47	20	29	12	5	39	17	9	12	64	122	125	41	15	1	131755231
1.33	0.42	0.67	1.84	0.24	0.38	0.48	0.91	0.64	0.72	1.3	0.37	1	0.17	0.37	0.52	0.32	0.39	0.47	1.55	1.99	1.55	0.28	0.83	102	29	42	147	15	25	34	73	55	53	98	26	69	11	25	36	21	29	30	112	146	143	19	58	1	172089208
1.9	1.45	0.72	1.96	0.33	1.78	0.58	0.28	0.79	1.01	0.9	0.13	1.37	1	0.27	0.39	0.79	0.73	0.11	0.25	0.62	0.47	0.23	0.13	64	44	20	69	9	52	18	10	30	33	30	4	42	29	8	12	23	24	3	8	20	19	7	4	13	33026075
0.67	0.14	0.31	0.82	0.29	0.13	0.2	0.64	0.7	0.57	1.02	0.39	0.46	0.38	0.37	0.38	0.38	0.47	0.44	1.1	0.76	2.74	0.33	0.84	37	7	14	47	13	6	10	37	43	30	55	20	23	18	18	19	18	25	20	57	40	182	16	42	1	174661351
0.45	0.15	0.34	0.24	0.45	0.18	0.22	0.2	0.28	0.67	0.39	0.23	0.33	0.14	0.22	0.57	0.31	0.43	0.24	1.57	1.76	1.72	0.19	0.46	65	19	40	36	52	22	29	30	45	94	56	31	43	17	28	74	39	61	29	215	245	300	25	61	8	26003670
1.35	0.31	1.02	1.76	0.48	0.8	0.49	0.86	0.78	1.4	1.65	0.34	0.34	0.85	0.27	0.15	0.6	0.75	0.46	1.69	1.95	2.67	0.58	1.49	39	8	24	53	11	20	13	26	25	39	47	9	9	21	7	4	15	21	11	46	54	93	15	39	11	77923106
0.91	0.33	0.81	1.17	0.49	0.76	0.36	0.75	0.38	0.8	1.23	0.49	0.42	0.35	0.26	0.16	0.17	0.38	0.52	0.87	0.83	0.63	0.49	0.32	99	32	72	132	43	72	36	85	46	84	132	49	41	33	25	16	16	40	47	89	87	83	48	32	5	64313648
0.42	0.46	0.85	0.8	2.24	0.48	1.06	0.4	1.24	1.73	1.97	0.6	0.15	0.97	0	0.31	0.48	0.86	3.35	2.78	1.44	3.9	0	3.81	3	3	5	6	13	3	7	3	10	12	14	4	1	6	0	2	3	6	20	19	10	34	0	25	7	59805357
0.44	0.26	0.29	0.53	0.35	0.27	0.52	0.23	0.67	0.86	0.36	0.26	0.88	0.6	0.62	0.48	0.14	0.33	0	0.21	0.29	0.26	0	0	11	6	6	14	7	6	12	6	19	21	9	6	20	13	14	11	3	8	0	5	7	8	0	0	6	131261351
1.98	0.64	0.92	1.3	0.71	0.77	1.4	2.66	1.68	0.91	2.41	1.31	2.23	2.26	1.4	1.5	1.04	2.28	0.91	0.74	0.33	1.45	0.8	0.86	141	41	54	97	41	48	92	199	134	63	170	87	144	139	89	97	64	158	54	50	23	125	51	56	12	56759419
0.04	0.05	0.31	0.34	0.15	0.14	0.31	0.18	0.23	0.28	0.18	0	0.21	0.1	0.02	0.13	0.29	0.2	0.05	0.91	1.38	2.36	0.08	0.2	3	3	17	24	8	8	19	13	17	18	12	0	13	6	1	8	17	13	3	58	89	192	5	12	13	114588826
0	0	0	0.42	0	0	0.76	0.08	0.12	0.27	0.49	0	0.14	0.1	0	0	0	0	0.16	0.78	0.14	0.94	0	0.86	0	0	0	10	0	0	16	2	3	6	11	0	3	2	0	0	0	0	3	17	3	26	0	18	3	132335581
0.22	0.32	0.38	0.47	0.65	0.14	0.34	0.43	0.21	0.64	0.12	0.03	0.55	0.63	0.4	0.46	0.71	0.31	0.22	0.21	0.08	0.52	0.18	0.12	15	19	21	33	35	8	21	30	16	41	8	2	33	36	24	28	41	20	12	13	5	42	11	7	3	40801255
1.1	0.24	0.56	1.53	0.42	0.72	0.37	1.09	0.59	0.68	0.45	0.29	0.79	0.12	0.12	0.29	0.1	0.27	0.24	0.83	0.7	1.43	0.38	1.17	62	12	26	90	19	35	19	64	37	37	25	15	40	6	6	15	5	15	11	44	38	97	19	60	11	120482947
0.16	0.06	0.06	0.25	0.13	0.16	0	0.1	0.07	0.09	0.21	0.07	0.01	0.24	0	0.14	0	0.05	0.31	0.59	0.78	0.35	0.06	0.2	12	4	4	20	8	11	0	8	6	7	16	5	1	16	0	10	0	4	20	43	58	33	4	14	17	48623169
6.44	2.42	0.51	5.37	1.68	4.07	6.11	6.34	9.47	3.23	5.47	5.71	12.85	2.05	4.43	6.32	2.41	2.78	1.63	2.63	1.19	2.92	2.2	1.25	62	21	4	54	13	34	54	64	102	30	52	51	112	17	38	55	20	26	13	24	11	34	19	11	5	116770967
2.06	0.86	1.04	3.17	0.1	1.48	2.16	4.67	8.03	3.95	8.15	2.43	2.7	0.59	1.66	2.75	1.08	1	4.64	8.26	4.08	4.02	0.65	2.65	53	20	22	85	2	33	51	126	231	98	207	58	63	13	38	64	24	25	99	201	101	125	15	62	10	59785491
10.18	0.73	0.4	5.34	0.82	4.16	2.14	5.01	4.99	5.78	8.31	3.89	8.69	0	1.11	2.18	1.52	0.34	4.35	20.1	12.96	19.54	0	11.88	31	2	1	17	2	11	6	16	17	17	25	11	24	0	3	6	4	1	11	58	38	72	0	33	2	4964356
5.38	1.4	2.7	10.02	3.09	2.07	6.36	7.43	7.98	7.56	6.19	3.74	4.72	3.77	8.19	13.97	2.57	4.36	2.39	2.02	1.11	3.95	1.75	0.38	141	33	58	274	65	47	153	204	234	191	160	91	112	85	191	331	58	111	52	50	28	125	41	9	8	3671548
0.62	0.11	0.11	0.81	0.59	0.25	0.47	0.59	0.81	0.58	0.71	0.26	0.6	0.7	0.53	0.33	0.08	0.15	0.17	0.18	0.15	0.21	0.03	0.09	43	7	6	59	33	15	30	43	63	39	49	17	38	42	33	21	5	10	10	12	10	18	2	6	14	61201324
0.01	0	0.04	0.02	0.05	0.04	0.02	0.04	0.03	0.02	0.02	0.03	0.03	0.01	0	0.03	0.02	0.01	0.03	0.04	0.03	0.02	0.05	0.07	12	4	47	34	52	45	19	55	44	23	26	37	34	12	4	31	21	13	30	54	36	26	59	85	7	142757195
2.17	0.69	1.13	3.12	0.97	0.63	1.6	2.89	2.08	2.17	2.67	1.5	4.11	1.62	0.52	0.43	0	0.56	2.06	6.31	6.69	6.8	0.61	2.89	28	8	12	42	10	7	19	39	30	27	34	18	48	18	6	5	0	7	22	77	83	106	7	34	10	128612240
0.08	0.06	0.05	0.13	0.01	0.15	0.3	0.1	0.16	0.25	0.12	0.17	0.13	0.06	0.07	0.1	0.12	0.15	0.12	0.21	0.25	0.45	0.16	0.26	14	10	8	24	1	24	51	19	32	45	21	29	21	10	12	17	19	27	19	37	44	100	27	43	1	36346814
0.67	0	0.14	0.21	0.38	0.39	2.07	4.05	3.42	2.81	2.03	1.11	1.29	1.59	1.47	1.36	1	0.92	0.57	1.06	0.58	1.48	0.09	0.34	24	0	4	8	11	12	68	152	137	97	72	37	42	49	47	44	31	32	17	36	20	64	3	11	8	95104500
2.4	0.15	0.62	2.12	1.61	0.74	1.36	3.08	1.61	1.77	2.94	1.14	2.95	1.87	0.88	2.45	1.28	0.76	0.44	1.41	0.72	1.37	0.46	0.61	52	3	11	48	28	14	27	70	39	37	63	23	58	35	17	48	24	16	8	29	15	36	9	12	11	3464684
0.12	0.18	0	0.15	0.21	0.08	0.02	0.01	0.01	0.01	0.07	0.06	0.22	0.14	0.22	0.05	0.09	0.08	0.07	0	0.01	0.01	0.02	0.01	11	15	0	14	15	6	2	1	1	1	6	5	18	11	18	4	7	7	5	0	1	1	2	1	19	11227039
7.08	0.81	1.61	5.07	1.03	2.06	1.3	3.6	2.98	6.1	2.85	1.39	2.52	1.92	2.12	0.73	0.96	1.23	2.55	2.51	3.78	9.49	2.14	1.31	214	22	40	160	25	54	36	114	101	178	85	39	69	50	57	20	25	36	64	72	110	347	58	36	17	25114090
2.45	0.32	0.86	2.24	0.26	1.14	1.47	0.88	0.92	3.49	3.38	0.57	4.07	1.4	0.92	1.53	2.51	0.73	4.87	4.12	13.12	2.43	0.67	3.23	69	8	20	66	6	28	38	26	29	95	94	15	104	34	23	39	61	20	114	110	356	83	17	83	1	120402267
1.4	0	0	0	0	0.2	0	1	0	0.9	0	0	0	0	0.59	0.39	0	0.54	0	3.5	10.16	4.19	0	1.72	8	0	0	0	0	1	0	6	0	5	0	0	0	0	3	2	0	3	0	19	56	29	0	9	16	18903767
1.03	0.16	0.6	1.21	0.23	1.02	0.11	0.35	0.37	0.14	0.44	0.18	0.32	0.15	0.21	0.1	0.13	0.2	0.44	1.04	1.69	0.47	0.03	0.14	106	15	51	130	19	91	10	38	43	14	45	17	30	13	19	9	12	20	38	102	168	59	3	13	4	101574601
1	0.31	0.45	0.38	0.21	0.11	1.46	1.95	1.44	1.44	0.41	0.37	0.5	0.44	1.05	0.15	0.19	0.22	0.03	0.14	0.08	0.63	0.03	0	81	23	30	32	14	8	109	166	131	113	33	28	37	31	76	11	13	17	2	11	6	62	2	0	15	59186926
1.06	0.63	0.5	0.62	0.38	0.67	0.12	0.25	0.21	0.29	0.72	0.12	0.22	0	0.07	0.12	0	0.09	0.21	0.3	0.83	0.41	0.27	0.14	49	26	19	30	14	27	5	12	11	13	33	5	9	0	3	5	0	4	8	13	37	23	11	6	17	28988271
0.95	0.22	0.54	2.17	0.18	0.98	0.63	0.8	0.47	0.72	0.37	0.29	0.49	0.16	0.49	0.55	0.21	0.41	0.48	0.7	1.61	1.33	0.4	0.86	67	14	31	160	10	60	41	59	37	49	26	19	31	10	31	35	13	28	28	47	109	113	25	55	15	86023329
0.24	0.11	0.08	0.3	0.02	0.26	0.25	0.28	0.41	0.22	0.37	0.16	0.22	0.46	0.24	0.15	0.49	0.22	0.06	0.17	0.23	0.27	0.09	0.06	28	12	8	36	2	26	27	34	54	25	42	17	23	46	25	16	49	25	6	19	26	38	9	6	3	132797601
0.51	0.21	0.2	0.47	0.21	0.27	0.36	0.58	0.66	0.51	0.54	0.43	0.34	0.33	0.84	0.3	0.32	0.4	0.17	0.35	0.23	0.48	0.09	0.12	82	31	27	79	27	38	53	98	119	80	86	64	50	46	121	43	44	63	23	53	35	93	13	17	15	102434381
0.66	0	0.26	0.56	0.24	0.39	0.39	0.46	0.13	0.44	0.07	0.08	0.47	0.83	0.78	0.37	0.39	0.2	0.09	0.21	0.22	0.12	0.26	0.23	37	0	12	33	11	19	20	27	8	24	4	4	24	40	39	19	19	11	4	11	12	8	13	12	6	67013583
2.22	1.33	0.57	1.98	0.1	0.78	1.93	1.12	1.17	1.27	2.46	0.65	0.66	0.49	0.21	0.32	0.39	0.78	0.88	1.63	1.36	2.07	0.23	1.23	85	46	18	79	3	26	68	45	50	47	93	23	23	16	7	11	13	29	28	59	50	96	8	43	19	41818409
0.85	0.34	1.04	1.23	0.77	0.67	1.65	5.23	2.3	3.13	4.26	3.58	1.82	1.76	1.43	0.64	1.41	0.85	0.51	0.69	0.12	0.16	0.48	0.81	59	21	59	89	43	40	105	379	178	209	291	230	114	105	88	40	84	57	29	45	8	13	30	51	10	89409882
4.69	5.21	2.54	6.38	1.99	1.41	1.45	2.24	2	1.93	1.57	0.63	0.53	0.81	2.04	0.41	1.36	1.15	0.39	0.28	0.17	0.57	0.12	0.59	88	88	39	125	30	23	25	44	42	35	29	11	9	13	34	7	22	21	6	5	3	13	2	10	15	89313792
2.5	0.47	0.83	1.98	0.79	0.93	0.74	2.1	2.95	1.53	1.07	1.28	0.79	1.13	0.43	0	0.74	0.52	1.48	1.07	2.86	3.88	0.33	1.95	59	10	16	49	15	19	16	52	78	35	25	28	17	23	9	0	15	12	29	24	65	111	7	42	16	20430343
0.74	0.11	0.43	0.39	0.44	0.43	0.13	0.37	0.07	0.34	0.44	0.04	0.14	0.1	0.19	0.34	0.33	0.34	0.67	0.7	1.39	0.53	0.3	0.52	36	5	17	20	17	18	6	19	4	16	21	2	6	4	8	15	14	16	27	32	65	31	13	23	14	54606899
1.9	0.13	1.11	1.37	1.92	0.78	1.12	1.77	2.26	2.26	1.84	0.9	1.49	0.97	2.62	1.97	0.6	1.59	0.19	1.51	0.78	1.38	0.4	0.48	48	3	23	36	39	17	26	47	64	55	46	21	34	21	59	45	13	39	4	36	19	42	9	11	13	115171809
0.59	0.69	0.28	0.61	0.36	0.95	0.55	1.04	0.54	0.98	0.68	0.41	0.94	0.46	0.56	0.42	0.3	0.69	0.99	1.24	2.09	0.82	0.58	1.25	39	41	15	42	19	54	33	72	40	62	44	25	56	26	33	25	17	44	54	77	132	65	34	75	11	16921206
1.34	1.1	0.76	1.37	1.2	0.47	1.05	0.83	1.03	1.09	1.2	0.9	1.27	0.43	1.29	1.51	0.97	0.86	0.34	0.43	0.78	0.87	0.28	0.55	43	32	20	46	31	13	31	28	37	34	38	27	37	12	37	44	27	27	9	13	24	34	8	16	15	97144988
0.65	0.33	0.36	0.06	0.37	0.14	0.06	0.34	0.37	1.41	1.08	0.26	0.46	0.9	0	0.26	0.83	0.24	2.15	1.07	6.29	0.98	0.2	0.72	11	5	5	1	5	2	1	6	7	23	18	4	7	13	0	4	12	4	30	17	102	20	3	11	5	96104810
0.93	0.35	0.93	1.19	0.76	0.66	0.42	0.76	0.79	0.84	0.96	0.2	0.86	0.69	0.1	0.57	0.25	0.48	0.66	1.86	1.78	0.88	0.54	0.97	60	20	49	80	39	37	25	51	57	52	61	12	50	38	6	33	14	30	35	113	110	68	31	57	4	48430858
4.01	0.21	1.68	2.89	0.16	2.18	1.05	2.17	0.8	1.26	1.17	1.73	1.77	1.34	1.84	1.21	0.45	0.89	0.43	0.07	0.9	1.27	0.21	0.18	125	6	43	94	4	59	30	71	28	38	36	50	50	36	51	34	12	27	11	2	27	48	6	5	X	10581252
0.02	0.02	0	0	0	0.01	0	0.01	0	0.01	0.08	0.01	0.04	0.12	0	0.05	0.12	0	0.01	0.01	0	0	0	0.02	6	5	0	0	0	3	1	3	0	3	22	3	10	28	0	13	30	1	2	4	0	0	1	4	13	58954383
0.5	0.42	0.39	0.32	0.47	0.2	0.46	0.38	0.48	0.45	0.51	0.35	0.25	0.48	0.48	0.23	0.68	0.29	0.21	0.25	0.22	0.33	0.08	0.22	89	66	57	59	66	30	75	71	95	77	88	58	40	73	75	36	104	50	30	42	37	70	12	36	1	58561965
0.07	0	0	0	0	0	0	0	0	0	0	0	0	0.2	0	0	0	0	0	0.57	0.15	0.91	0.16	0.46	3	0	0	0	0	0	0	0	0	0	0	0	0	7	0	0	0	0	0	22	6	45	6	17	4	41569775
1	0.32	0.13	0.75	0.36	0.79	0.17	0.34	0.08	0.22	0.12	0.03	0.17	0.07	0.17	0.08	0.05	0.06	0.06	0.52	0.27	0.67	0.17	0.35	65	19	7	51	19	45	10	23	6	14	8	2	10	4	10	5	3	4	3	32	17	53	10	21	2	152235531
0.28	0.09	0.24	0.22	0.49	0.29	0	0.03	0	0.23	0	0	0.16	0.36	0.16	0	0.2	0.12	0.07	1.64	1.88	0.54	0.35	0.19	10	3	7	8	14	9	0	1	0	8	0	0	5	11	5	0	6	4	2	55	64	23	11	6	11	78287913
0.01	0	0	0.08	0.1	0.05	0.06	0.05	0.02	0	0	0.13	0.05	0.47	0	0	0.06	0	0.03	1.28	4.64	3.49	0.2	0.59	1	0	0	6	6	3	4	4	2	0	0	9	3	29	0	0	4	0	2	88	323	305	13	39	11	72132815
0.07	0.16	0.12	0.14	0.13	0.1	0.06	0.03	0.03	0	0.13	0	0.1	0.16	0.34	0.13	0.08	0.06	0.05	0.02	0	0.05	0.06	0	9	19	13	19	14	11	7	4	4	0	17	0	12	18	39	15	9	7	5	2	0	8	7	0	4	44524757
0.79	0.22	0.64	1.51	0.41	0.68	0.79	2.06	1.7	0.14	1.59	1.34	0.36	1.07	1.55	1.3	2.36	0.27	0	0.62	0.07	0.6	0.07	0.65	12	3	8	24	5	9	11	33	29	2	24	19	5	14	21	18	31	4	0	9	1	11	1	9	14	30930269
0.23	0.81	0.55	1.76	0.9	0.52	0.67	0.43	1.07	0.18	1.36	0.51	1.53	0.37	0.14	1.04	0.02	0.07	0	0.14	0.31	0.23	0.02	0.05	11	34	21	86	34	21	29	21	56	8	63	22	65	15	6	44	1	3	0	6	14	13	1	2	5	91405430
3.01	1.56	0.92	5.66	0.56	1.96	1.8	4.06	2.95	4.05	2.49	0.65	1.93	1.11	0.39	0.44	0.93	1.91	1.03	2.75	3.75	5.34	1.45	2.64	60	28	15	118	9	34	33	85	66	78	49	12	35	19	7	8	16	37	17	52	72	129	26	48	7	28937754
1.54	0.62	0.76	0.53	0.72	0.88	0.41	0.46	0.69	0.31	0.59	0.15	1.27	0.45	0.45	0.13	0.09	0.57	0.09	0.36	0.22	0.39	0.08	0.2	194	70	79	70	73	96	47	61	97	38	74	17	145	49	51	15	10	70	9	43	27	59	9	23	9	88209250
0.43	0.25	0.57	1.25	0.37	0.3	0.47	1.13	0.88	1	1.15	0.5	0.39	0.35	0.06	0.29	0.22	0.17	0.47	0.8	0.69	1.35	0.46	0.14	23	12	25	70	16	14	23	64	53	52	61	25	19	16	3	14	10	9	21	41	36	88	22	7	11	118927131
0.17	0	0	0.02	0.53	0.09	0.43	0.12	0.27	0.15	0.08	0.3	0.06	0.32	0	0.06	0.09	0	0.18	0.16	0.67	1.71	0.03	0.57	7	0	0	1	17	3	16	5	12	6	3	11	2	11	0	2	3	0	6	6	26	83	1	21	15	74980007
9.55	2.2	1.96	12.27	0.84	2.12	12.46	14.31	25.24	7.71	34.91	6.04	53.28	1.46	28.09	12.9	4.73	4.18	3.8	8.81	1.09	0.65	0.33	1.67	327	68	55	439	23	63	392	514	968	255	1181	192	1654	43	857	400	140	139	108	286	36	27	10	52	1	153616095
5.36	2.01	2.09	5.14	1.97	2.93	1.62	0.84	1.33	1.13	1.3	0.63	2.02	1.11	0.52	0.94	0.75	0.71	0.72	0.37	0.57	0.66	0.14	0.22	512	173	164	512	151	243	142	84	142	104	123	56	175	91	44	81	62	66	57	33	52	76	12	19	5	121734838
0.19	0.1	0.19	0.09	0.07	0.07	0.12	0.02	0.11	0.04	0.08	0.02	0.24	0.19	0.12	0.01	0.2	0.11	0	0.05	0	0.04	0.03	0.09	25	12	20	13	7	8	15	3	16	5	11	2	29	21	14	1	23	14	0	6	0	7	3	11	3	152903903
2.05	0.07	0.23	1.11	1.92	0.81	7.82	493.51	1.83	13.5	1.95	30.07	217.49	14.83	0.86	3.62	6.76	316.21	3.87	0.88	3.4	17.88	18.25	4.51	32	1	3	18	24	11	112	8066	32	203	30	435	3071	199	12	51	91	4787	50	13	51	337	255	64	4	61696561
2.06	0.52	1.45	3.11	2.28	0.54	1.44	1.88	0.84	1.93	1.32	1.3	0.89	0.88	1.41	2.2	1.63	1.43	0.62	0.19	0.6	0.69	0.85	0.27	92	21	53	145	82	21	59	88	42	83	58	54	36	34	56	89	63	62	23	8	26	37	34	11	2	73426870
0.42	0	0.1	0.5	0.13	0.24	0.4	0.55	0.26	0.3	0	0.2	0.09	0.79	0.41	0.35	1.09	0.48	0.09	0.11	0.27	0.28	0.15	0.23	16	0	3	20	4	8	14	22	11	11	0	7	3	26	14	12	36	18	3	4	10	13	5	8	5	65918334
3.98	0.65	2.2	5.53	1.65	2.02	2.65	1.31	2.56	6.21	1.66	0.86	1.29	0.55	2.74	0.82	0	0.33	1.09	3.97	3.75	4.82	1.24	3.84	75	11	34	109	25	33	46	26	54	113	31	15	22	9	46	14	0	6	17	71	68	110	21	66	7	4154259
0	0.26	0	0	0	0.03	0.09	0.11	0.07	0	0.06	0	0.14	0.03	0.05	0.11	0	0.1	0	0.21	0.33	1.19	0.25	0.25	0	17	0	0	0	2	6	8	6	0	4	0	9	2	3	7	0	7	0	14	23	103	16	16	11	102239650
3.84	2.01	3.27	2.22	1.23	1.08	0.24	0.12	0.58	0	0.12	0.03	1.41	0.06	0.43	0.08	0.53	0.07	0.17	0	0.05	0.04	0	0.08	159	75	111	96	41	39	9	5	27	0	5	1	53	2	16	3	19	3	6	0	2	2	0	3	4	41033074
2.2	0.48	0.91	4.26	0.24	1.4	1.41	1.61	1.65	2.49	4.82	1.27	2.65	1.78	0.93	1.3	1.09	0.73	2.18	3.65	7.48	5.89	0.31	1.9	56	11	19	113	5	31	33	43	47	61	121	30	61	39	21	30	24	18	46	88	183	181	7	44	1	170878743
0.98	0.43	0.55	0.59	0.33	0.26	0.74	0.52	0.76	0.22	0.6	0.17	0.44	0.69	0.27	0.6	0.83	0.5	0	0.5	0.31	0.61	0.12	0.11	56	22	26	35	15	13	39	31	49	12	34	9	23	34	14	31	41	28	0	27	17	42	6	6	X	98864627
0.35	0.15	0.49	0.37	0.19	0.31	0.02	0.37	0.24	0.54	0.06	0.37	0.28	0.13	0	0.13	0.09	0.18	0.46	0.79	0.68	0.7	0.04	0.23	18	7	21	20	8	14	1	20	14	27	3	18	13	6	0	6	4	9	20	39	34	44	2	11	1	165419809
1.09	0.56	1.1	1.47	0.86	0.69	0.69	0.43	0.79	0.68	1.29	0.32	1.06	1.37	1.05	1.04	0.22	0.33	0.07	0.71	0.58	0.78	0.15	0.23	58	27	48	82	37	32	34	24	47	35	68	16	51	63	50	50	10	17	3	36	30	50	7	11	9	53295325
0.54	0.57	0.31	0.82	0.4	0.56	0.42	0.39	0.43	0.59	0.63	0.34	0.66	0.66	0.77	0.42	0.21	0.62	0.1	0.48	0.3	0.32	0.28	0.27	47	44	22	74	28	42	33	35	42	49	54	27	52	49	59	33	16	52	7	39	25	33	22	21	13	76208541
5.61	1.35	4.25	5.38	2.64	3.85	5.12	7.81	4.74	6.92	8.76	3.11	6.2	8.99	4.26	2.68	3.16	2.34	0.91	19.7	16.71	25.22	3.05	13.32	37	8	23	37	14	22	31	54	35	44	57	19	37	51	25	16	18	15	5	123	106	201	18	80	7	45621836
0.77	0.26	0.15	0.85	0.2	0.2	0.34	0.52	0.51	0.35	0.26	0	0.62	0.13	0.15	0.26	0.07	0.18	0.39	0.49	0.93	0.63	0.21	0.68	62	19	10	71	13	14	25	44	46	27	21	0	45	9	11	19	5	14	26	37	72	61	15	50	19	10817091
0.6	0	0.58	0.42	0.7	0.51	0.65	0.76	0	0.58	1.62	0.52	0.13	0.32	0.49	0.26	0.14	0.45	0.34	1.73	0.83	0.33	1.38	1.23	15	0	12	11	14	11	15	20	0	14	40	12	3	7	11	6	3	11	7	41	20	10	31	28	12	87267814
9.19	5.69	2.72	8.05	3.35	7.41	4.86	5.13	5.45	5.71	9.11	6.36	7.32	6.56	2.29	3.63	2.36	2.37	2.53	12.34	10.3	28.61	2.05	6.12	140	78	34	128	41	98	68	82	93	84	137	90	101	86	31	50	31	35	32	178	151	527	28	85	7	28439066
0.22	0.24	0.11	0.17	0.05	0.13	0.21	0.2	0.2	0.21	0.1	0.1	0.16	0.16	0.28	0.14	0.26	0.14	0.07	0.17	0.13	0.2	0.01	0.07	61	60	24	49	12	32	55	57	62	57	28	25	41	38	70	35	62	37	17	46	34	66	3	17	5	45854523
0	0	0.11	0.08	0.18	0.07	0.06	1	0.21	0.51	0	0.19	0.26	0	0.1	0	0	0	0.46	0.12	0	0.29	0.55	0.7	0	0	3	3	5	2	2	36	8	17	0	6	8	0	3	0	0	0	13	4	0	12	17	22	3	137602905
0.65	0.05	0.36	0.78	0.28	0.57	0.49	0.37	0.74	1	0.6	0.27	0.38	0.24	0.2	0.23	0.41	0.44	0.27	1.13	1.11	1.24	0.2	0.73	44	3	20	55	15	33	30	26	56	65	40	17	23	14	12	14	24	29	15	72	72	101	12	45	8	71294693
0.18	0.17	0.13	0.44	0.09	0.15	0.16	0.17	0.18	0.1	0.2	0.08	0.09	0.19	0.14	0.28	0.14	0.17	0.02	0.18	0.08	0.1	0	0.06	25	21	14	62	10	18	20	24	28	13	27	10	11	22	17	34	17	22	2	23	10	17	0	8	16	56024676
0.49	0.44	0.34	0.38	0.37	0.11	0.11	0.35	0.15	0.24	0.37	0.59	0.29	0.27	0.13	0.49	0.21	0.27	0.91	0.64	0.53	1.02	0.48	0.29	30	24	17	24	18	6	6	22	10	14	22	33	16	14	7	27	11	16	46	37	31	75	26	16	11	101151393
0.61	0.48	0.57	0.69	0.56	0.6	0.47	0.36	0.66	0.95	0.54	0.25	0.2	0.46	0.34	0.3	0.02	0.52	0	0.08	0.02	0.4	0.02	0	34	24	26	40	25	29	24	21	41	51	30	13	10	22	17	15	1	28	0	4	1	27	1	0	11	75721825
0	0	0.2	0.05	0	0.11	0.44	0	0.28	0.25	0	0	0.16	0.33	0.11	0.05	0	0.07	0.12	0.38	0.32	1.13	0.43	0.39	0	0	7	2	0	4	17	0	13	10	0	0	6	12	4	2	0	3	4	15	13	57	16	15	17	32615752
0.68	0.26	0.41	0.26	0.29	0.61	0.48	0.85	0.7	0.42	0.9	0.55	0.35	0.69	0.52	0.26	0.49	0.31	0.87	1.12	0.95	3.2	0.33	0.46	32	11	16	13	11	25	21	42	37	19	42	24	15	28	22	11	20	14	34	50	43	183	14	20	15	97572978
0.44	0	0.28	0.33	0.42	0.12	0.48	0.64	0.26	0.51	0.42	0.45	0.32	0.55	0.09	0.25	0.33	0.34	0.22	0.53	1.22	1.78	0.49	0.52	37	0	19	29	28	9	37	56	24	41	35	35	24	40	7	19	24	28	15	42	98	180	37	40	2	84669194
0	0	0	0	0	0.1	0.05	0.2	0	0	0.17	0	0.14	0	0	0.05	0.19	0	0	1.19	1.7	4.53	0	0.73	0	0	0	0	0	2	1	5	0	0	4	0	3	0	0	1	4	0	0	27	39	131	0	16	3	106054870
0.4	0.26	0.59	0.76	0	0.28	0.37	0.45	0.34	0.21	0.48	0.35	0.33	0.24	0.09	0.31	0.31	0.16	0.38	0.56	1	0.4	0.36	0.32	44	26	54	88	0	27	38	53	42	23	53	36	33	23	9	31	30	17	35	59	107	54	36	32	1	87548034
34.06	3.91	5.91	31.49	2.56	7.61	11.35	20.44	13.38	16.58	10.26	6.64	12.8	7.84	1.32	8.93	5.95	3.02	7.97	17.21	16.33	42.61	4.58	8.7	232	24	33	224	14	45	71	146	102	109	69	42	79	46	8	55	35	20	45	111	107	351	28	54	6	67182603
1.62	0.6	2.3	1.81	2.01	1.86	0.98	1.2	1.28	2.14	1.27	0.58	3.57	2.4	2.82	4.87	1.77	0.83	0	2.66	0.09	2.38	0.4	0.69	18	6	21	21	18	18	10	14	16	23	14	6	36	23	28	49	17	9	0	28	1	32	4	7	19	6580741
1.53	0	0.75	2.31	1.14	0.66	1.38	0.62	1.4	1.11	1.47	0.45	1.77	0.93	0.73	1.65	0.62	0.83	0.05	0.57	0.24	1.74	0.21	0.08	40	0	16	63	24	15	33	17	41	28	38	11	42	21	17	39	14	21	1	14	6	55	5	2	15	74593053
0.08	0.1	0.18	0.11	0.12	0.12	0.05	0.2	0.08	0.15	0.18	0.05	0.16	0.24	0.13	0.08	0.08	0.15	0.05	0.05	0.13	0.1	0.01	0.06	18	21	34	26	22	23	10	49	21	34	40	10	33	48	27	16	16	34	10	11	29	28	3	13	13	83652153
0.09	0.12	0	0.31	0.03	0.05	0.05	0	0.06	0	0	0	0.07	0	0.64	0.17	0.46	0.02	0	0.05	0	0.14	0	0	4	5	0	15	1	2	2	0	3	0	0	0	3	0	26	7	18	1	0	2	0	8	0	0	7	18727159
0.31	0.24	0.19	0.15	0.7	0.4	0.17	0.39	0.17	0.71	0.67	0.27	1.31	1.05	0.42	0.24	0.14	0.52	0.19	0.1	0.42	0.36	0	0.07	10	7	5	5	18	11	5	13	6	22	21	8	38	29	12	7	4	16	5	3	13	14	0	2	4	32559680
0.23	0.06	0.06	0	0	0.09	0.19	0.12	0.31	0.29	0.03	0.35	0	0.12	0	0	0.03	0.1	0.18	0.11	0.5	0.19	0.14	0.44	9	2	2	0	0	3	7	5	14	11	1	13	0	4	0	0	1	4	6	4	19	9	5	16	11	70529948
1.77	0.62	0.94	1.12	0.7	0.72	0.43	1.65	0.3	0.65	1.69	1.01	0.97	0.99	1.8	1.54	0.56	1.09	0.2	0.53	1.26	0.98	0.46	0.53	85	27	37	56	27	30	19	83	16	30	80	45	42	41	77	67	23	51	8	24	58	57	20	23	9	64868187
0.13	0.17	0.1	0.63	0.11	0.22	0.09	0.48	0.19	0.3	0.24	0.18	0.14	0.11	0.04	0.11	0.23	0.19	0.01	0.06	0.01	0.12	0.04	0	12	14	8	62	8	18	8	47	20	27	22	16	12	9	3	9	19	17	1	5	1	14	3	0	3	87878385
0.35	0.22	0.25	0.74	0.71	0.49	0.7	0.21	0.21	0.42	0.8	0.61	0.51	0.51	0.39	0.43	0.47	0.19	0.09	0.25	0.21	0.36	0.06	0.26	19	11	11	42	31	23	35	12	13	22	43	31	25	24	19	21	22	10	4	13	11	24	3	13	5	92405518
3.43	2.09	2.49	3.07	0.77	4.03	1.52	4.94	2.31	3.93	3.57	2.65	2.97	1.43	0.84	0.86	0.75	2.83	1.76	5.37	5.05	3.21	2.64	2.7	106	58	63	99	19	108	43	160	80	117	109	76	83	38	23	24	20	85	45	157	150	120	73	76	13	61081969
0.99	3.08	1.75	5.49	4.68	1.86	5.46	4.19	6.72	1.39	5.99	1.35	11.77	1.25	2.82	5.64	1.87	2.31	0.54	1.51	0.93	2.44	1.2	3.24	11	31	16	64	42	18	56	49	84	15	66	14	119	12	28	57	18	25	5	16	10	33	12	33	11	81873945
0.7	0.15	0.05	0.67	0	0.76	0.33	1.13	0.43	0.5	0.18	0.19	1.21	0.56	0.59	0.53	0	0.72	0.11	0.09	0.14	0.22	0	0.34	16	3	1	16	0	15	7	27	11	11	4	4	25	11	12	11	0	16	2	2	3	6	0	7	8	46816288
0.46	0.12	0.04	0.18	0	0.32	0.52	0.45	0.55	0.67	0.73	0.19	1.08	0.14	0.33	0.25	0.33	0.29	0.55	0.94	0.93	1.45	0.63	0.65	26	6	2	11	0	16	27	27	35	37	41	10	56	7	17	13	16	16	26	51	51	100	32	34	16	4527923
0.55	0.3	0.5	0.41	0	0.56	0.49	0.45	0.38	0.16	0.47	0.46	0.43	0.16	0.09	0.41	0.36	0.1	0.68	0.29	1.4	1.15	0.48	0.21	28	14	21	22	0	25	23	24	22	8	24	22	20	7	4	19	16	5	29	14	69	71	22	10	13	56321517
5.02	2.25	3.49	4.96	6.76	2.23	2.62	3.5	1.85	2.58	2.09	1.73	2.88	3.08	5.06	3.26	3.51	3.51	1.73	1.02	1.05	0.84	2.4	1.11	119	48	68	123	129	46	57	87	49	59	49	38	62	63	107	70	72	81	34	23	24	24	51	24	13	41389821
0.46	0.17	0.14	0.49	0.21	0.26	0.14	0.28	0.48	0.46	0.3	0.24	0.22	0.06	0.08	0.09	0.14	0.13	0.17	0.51	0.43	0.46	0.19	0.13	39	13	10	43	14	19	11	25	45	37	25	19	17	4	6	7	10	11	12	41	35	47	14	10	16	44544664
0.08	0	0.1	0.3	0.24	0.67	0.34	0.04	0.42	0	0	0	1.2	0.77	0.09	0.52	0.63	0.2	0.09	0	0.24	0.32	0	0.21	2	0	2	8	5	15	8	1	12	0	0	0	28	17	2	12	14	5	2	0	6	10	0	5	19	11382134
0.49	0.06	0.11	0.15	0.18	0.06	0.04	0.03	0.02	0	0.2	0.32	0	0	0.02	0.02	0	0.07	0.4	0	0.15	0.04	0.04	0.31	28	3	5	9	8	3	2	2	1	0	11	17	0	0	1	1	0	4	19	0	8	3	2	16	7	44926937
0.2	0.68	0.37	0.17	0.05	0.13	0.43	1.25	0.43	0.54	0.73	0.4	0.67	0.05	0.07	0.19	0.28	0.11	1.08	0.25	0.27	0.11	0.93	1.08	9	28	14	8	2	5	18	60	22	24	33	17	28	2	3	8	11	5	41	11	12	6	38	45	15	35787300
0.53	0.29	0.43	1.28	0.23	0.29	0.31	0.54	0.5	0.51	0.92	0.33	0.92	0.19	0.21	0.73	0.25	0.11	0.4	1.61	1.7	1.07	0.39	0.57	45	22	30	113	16	21	24	48	47	42	77	26	71	14	16	56	18	9	28	129	139	110	30	44	11	69713948
0.91	0.45	0.35	0.32	0.41	0.4	0.14	0.58	0.36	0.53	0.71	0.26	0.28	0.38	0.6	0.4	0.56	0.14	0.04	0.34	0.28	0.27	0.16	0.16	99	44	31	37	36	38	14	66	44	56	77	26	28	36	58	39	53	15	4	35	29	36	16	16	8	4375210
0	0	0.12	0.07	0	0	0.02	0	0.22	0.22	0.14	0	0	0.02	0.04	0	0.18	0	0.16	0.1	0.36	0.85	0	0.51	0	0	5	4	0	0	1	0	13	11	7	0	0	1	2	0	8	0	7	5	18	53	0	24	2	164782700
0.01	0.02	0.07	0.02	0.07	0.04	0.11	0.06	0.03	0.04	0.05	0.02	0.07	0.12	0.02	0.04	0.06	0.03	0.04	0.44	0.5	0.52	0.08	0	1	3	9	3	8	5	15	9	5	5	8	3	10	15	3	5	8	5	5	61	71	92	10	0	5	121994429
0.29	0.12	0.31	0.42	0.17	0.03	0.31	0.27	0.34	0.22	0.06	0.08	0.15	0.58	0.08	0.27	0.19	0.44	0	0.1	0.19	0.25	0.05	0.08	19	7	17	29	9	2	19	19	25	14	4	5	9	33	5	16	11	28	0	6	12	20	3	5	18	12097507
0.87	0.3	0.54	1.06	0.57	0.48	0.73	0.51	1.04	0.75	0.66	0.38	0.56	0.96	0.53	0.26	0.22	0.76	0.02	0.13	0.25	0.78	0.02	0.32	59	18	30	75	31	28	45	36	79	49	44	24	34	56	32	16	13	50	1	8	16	64	1	20	8	61343452
0.03	0	0.02	0.05	0.07	0	0	0.01	0	0	0.06	0	0.02	0	0.15	0.06	0	0	0.02	0.24	0.55	3.88	0.06	0.16	4	0	2	7	8	0	0	2	0	0	8	0	2	0	18	8	0	0	2	32	73	651	7	20	9	65008768
0.15	0.48	0.06	0.29	0	0.96	0.25	0.48	0.27	0.1	0.28	0.35	0.14	0.26	0.26	0.2	0	0.6	0.03	1.04	0.73	2.11	0.82	1.33	6	17	2	12	0	33	9	20	12	4	11	13	5	9	9	7	0	23	1	39	28	101	29	48	6	60708559
0.39	0.73	0.85	1.59	0.84	0.96	0.45	0.44	0.45	0.57	0.84	0.26	0.8	0.64	0.49	0.77	1.27	0.25	0.29	0.28	0.2	0.78	0.17	0.26	18	30	32	76	31	38	19	21	23	25	38	11	33	25	20	32	50	11	11	12	9	43	7	11	5	53966948
0.7	0.27	0.23	0.48	0.4	0.38	0.51	0.21	0.49	0.48	0.45	0.21	0.31	0.51	0.42	0.3	0.27	0.45	0.03	0.35	0.28	0.48	0.13	0.09	97	34	26	69	45	46	65	31	76	64	61	27	39	61	52	37	32	61	3	46	38	81	16	12	2	91357107
4.35	0.69	1.87	3.77	1.65	1.72	1.76	1.42	1.55	0.69	1.26	0.85	3.02	2.07	1.44	2.15	3.64	0.34	0.85	1.01	0.26	0.75	1.06	0.36	105	15	37	95	32	36	39	36	42	16	30	19	66	43	31	47	76	8	17	23	6	22	23	8	19	32520748
2.07	1.71	2.62	4.7	1.77	2.57	0.4	0.43	0.36	0.59	0.33	0.52	0.27	0.05	0	0.09	0.23	0	0.93	0.73	0.51	0.37	0	0.58	51	38	53	121	35	55	9	11	10	14	8	12	6	1	0	2	5	0	19	17	12	11	0	13	12	110241819
0.7	0.1	1.63	2.38	1.55	0.45	1.55	2.14	1.11	1.2	0.74	0.65	3.55	1.31	1.16	1.78	1.2	1.28	1.06	0.55	0.57	0.63	0.68	0.7	23	3	44	82	41	13	47	74	41	38	24	20	106	37	34	53	34	41	29	17	18	25	20	21	14	46620977
0	0	0	0.05	0	0	0	0	0	0	0	0.04	0	0	0.02	0	0.14	0	0	0.29	0.36	0.43	0.06	0.36	0	0	0	3	0	0	0	0	0	0	0	2	0	0	1	0	7	0	0	16	20	30	3	19	6	136674282
0.31	0.04	0	0.12	0	0.03	0.06	0.2	0.05	0.18	0.46	0.16	0.37	0.19	0.03	0	0.06	0.21	0.19	0.51	0.89	0.88	0.12	0.37	23	3	0	9	0	2	4	16	4	13	34	11	25	12	2	0	4	15	12	36	64	79	8	25	3	80943723
0.02	0	0	0	0	0	0.02	0.06	0	0	0	0	0.02	0.08	0	0	0	0	0	0	0.42	0.48	0.02	0.57	1	0	0	0	0	0	1	3	0	0	0	0	1	3	0	0	0	0	0	0	18	26	1	23	1	74193148
0.17	0.09	0.08	0.08	0.12	0.09	0.05	0.06	0.07	0.04	0.04	0.01	0.15	0.11	0.1	0.07	0.01	0.16	0.03	0.03	0.03	0.08	0.03	0.03	28	13	11	13	16	13	7	11	12	7	7	2	22	15	15	11	2	25	4	4	5	15	4	4	5	110434172
0.01	0	0.05	0.16	0.22	0.08	0	0.04	0.02	0.44	0.21	0	0.02	0.05	0	0.03	0.05	0	0.32	0.03	0.03	0.08	0.05	0.23	1	0	3	12	13	5	0	3	2	31	15	0	1	3	0	2	3	0	19	2	2	7	3	15	19	4834321
0.23	0.17	0.09	0.31	0.21	0.2	0.08	0.29	0.14	0.16	0.12	0.1	0.06	0.06	0.11	0.21	0.14	0.1	0.13	0.31	0.4	0.45	0.16	0.34	21	14	7	30	16	16	7	28	15	14	11	9	5	5	9	18	11	9	10	27	36	51	13	29	1	36411372
0.58	0.5	0.3	0.32	0.38	0.35	1.29	0.72	0.87	0.57	0.43	0.29	1	2.25	0.95	0.34	1.44	0.91	0.07	0.42	0.32	0.08	0.03	1.3	19	15	8	11	10	10	39	25	32	18	14	9	30	64	28	10	41	29	2	13	10	3	1	39	5	92494497
0.11	0.14	0.25	0.04	0.14	0.15	0.3	0.18	0.66	0.54	0.45	0.1	0.27	0.04	0.08	0.29	0.09	0.23	0.18	0.47	0.52	0.84	0.25	0.59	6	7	11	2	6	7	15	10	40	28	24	5	13	2	4	14	4	12	8	24	27	55	12	29	10	119977553
0.58	0.46	0.53	0.57	0.27	0.55	0.52	0.82	0.67	0.67	0.59	0.61	0.44	0.31	0.58	0.51	0.27	0.03	0.34	1.14	0.59	0.97	0.7	1.24	35	25	26	36	13	29	29	52	45	39	35	34	24	16	31	28	14	2	17	65	34	71	38	68	X	74139460
0.58	0.26	0.13	1.28	0.09	0.43	0.27	0.63	0.28	0.57	0.21	0.36	0.47	0.22	0.08	0.44	0.38	0.1	0.63	0.65	0.66	0.77	0.4	0.48	42	17	8	97	5	27	18	48	23	40	15	24	31	14	5	29	24	7	38	45	46	68	26	32	17	56266099
24.72	10.02	18.18	35.32	9.27	23.96	52.55	28.06	35.76	24.8	30.59	13.95	15.16	38.74	26.88	56.81	14.09	20.2	0.95	11.18	8.56	19.14	17.5	18.08	63	23	38	94	19	53	123	75	102	61	77	33	35	85	61	131	31	50	2	27	21	59	40	42	X	20447380
1.77	0.41	0.72	1.47	0.91	1.24	0.29	0.64	0.36	0.51	0.91	0.3	0.44	0.6	0.24	0.66	0.32	0.06	0.1	0.04	0.27	0.32	0.08	0.15	152	32	51	132	63	92	23	58	35	42	77	24	34	44	18	51	24	5	7	3	22	33	6	12	2	121697451
[truncated: 12 more columns]
